# Supplementary material for: ATR kinase supports normal proliferation in the early S phase by preventing replication resource exhaustion
Source: Nat Commun. 2023 Jun 19;14:3618. doi: 10.1038/s41467-023-39332-5 (PMC10279696; doi:10.1038/s41467-023-39332-5)
Supplement: Supplementary file 4 — Supplementary Data 1 [file 41467_2023_39332_MOESM4_ESM.xlsx]

## Sheet: Sheet1
Gene name	VE821_6|beta	VE821_6|z	VE821_6|p-value	VE821_6|fdr	VE821_6|wald-p-value	VE821_6|wald-fdr	ATRiAZD6738|beta	ATRiAZD6738|z	ATRiAZD6738|p-value	ATRiAZD6738|fdr	ATRiAZD6738|wald-p-value	ATRiAZD6738|wald-fdr	ATRiVE821|beta	ATRiVE821|z	ATRiVE821|p-value	ATRiVE821|fdr	ATRiVE821|wald-p-value	ATRiVE821|wald-fdr		Chk1iLY2603618|beta	Chk1iLY2603618|z	Chk1iLY2603618|p-value	Chk1iLY2603618|fdr	Chk1iLY2603618|wald-p-value	Chk1iLY2603618|wald-fdr
Psma3	0.6235	1.0889	0.0077684	0.44	0.27618	0.88641	1.0936	1.949	0	0	0.051292	0.76887	0.75137	1.3252	0.0002173	0.098361	0.1851	0.87646		0.97089	1.7066	0.00065189	0.16	0.087902	0.4967
Ccne2	0.82162	1.7283	0.00070621	0.1383	0.083928	0.64382	0.70916	1.4929	0	0	0.13546	0.88753	0.43658	0.90666	0.0014124	0.19403	0.36459	0.95308		0.84228	1.7645	0.00043459	0.12121	0.077649	0.4704
Gm20516	0.91912	2.8426	0.00032595	0.125	0.0044745	0.19272	0.46733	1.1435	0.00048892	0.10112	0.25283	0.95893	0.46482	1.1358	0.00086919	0.14414	0.25604	0.91394		0.80456	1.9635	0.00059757	0.15714	0.049584	0.39292
Ikzf3	1.7638	4.398	0	0	1.0927e-05	0.0045714	1.3033	2.833	0	0	0.0046115	0.47012	1.3588	2.9562	0.00010865	0.098361	0.003114	0.34953		0.97985	2.1121	5.4324e-05	0.04	0.034674	0.33188
Max	1.446	3.7231	0.00010865	0.095238	0.00019677	0.031226	0.79976	2.2617	0	0	0.023716	0.63668	0.65101	1.8332	0.00048892	0.11688	0.066775	0.76027		0.94262	2.6578	0.00065189	0.16	0.0078653	0.17743
Syncrip	0.9385	2.5595	0.00027162	0.11628	0.010481	0.28503	0.84501	2.4622	0	0	0.01381	0.5588	0.9147	2.6706	0.00010865	0.098361	0.0075706	0.45819		0.9514	2.756	0.00016297	0.075	0.0058506	0.15388
E2f8	1.4635	4.896	0.00010865	0.095238	9.7796e-07	0.0011204	0.88212	1.3345	0	0	0.18203	0.9186	0.78463	1.1862	0.00016297	0.098361	0.23553	0.90434		1.9568	2.9688	0	0	0.0029896	0.11078
Metap1	1.4413	3.9178	0.00010865	0.095238	8.9371e-05	0.018581	0.93152	2.885	0	0	0.0039142	0.43309	1.0152	3.1479	0.00010865	0.098361	0.0016443	0.2579		1.0028	3.0894	0	0	0.0020053	0.093216
Cdc25b	1.2014	4.8746	0.00010865	0.095238	1.0904e-06	0.0011204	1.0349	1.7901	0	0	0.073436	0.81247	0.61883	1.0635	0.0002173	0.098361	0.28755	0.9293		1.8052	3.1389	0	0	0.0016959	0.086237
Dbf4	0.64543	1.5877	0.0036397	0.33659	0.11236	0.71301	0.80722	2.2254	0	0	0.026051	0.65378	0.70092	1.9277	0.0002173	0.098361	0.053891	0.72675		1.1402	3.1452	0	0	0.0016599	0.0856
Lsm12	0.74428	2.8403	0.0017384	0.25	0.0045072	0.19272	0.48308	1.8522	0.00043459	0.094118	0.063994	0.80103	0.45111	1.7269	0.0010322	0.15833	0.084182	0.79417		0.84724	3.2452	0.00043459	0.12121	0.0011738	0.071786
Skp2	0.92817	4.1719	0.00027162	0.11628	3.0207e-05	0.0099648	0.58053	1.047	5.4324e-05	0.022727	0.29511	0.96692	0.47319	0.85192	0.00076054	0.13592	0.39426	0.9566		1.8069	3.2782	0	0	0.0010448	0.068202
E2f2	1.4278	3.5979	0.00010865	0.095238	0.0003208	0.045078	0.87224	2.8202	0	0	0.0047993	0.47012	0.82276	2.6591	0.00016297	0.098361	0.0078343	0.46273		1.0451	3.3766	0	0	0.0007339	0.055367
Fam122a	0.7984	4.009	0.00086919	0.16667	6.0988e-05	0.014969	0.7396	1.5912	0	0	0.11157	0.86889	0.79504	1.7123	0.00016297	0.098361	0.086838	0.79473		1.5931	3.4591	0	0	0.00054204	0.047948
Epc2	0.91355	3.0426	0.00032595	0.125	0.0023458	0.13986	0.31192	1.1991	0.010539	0.44907	0.23047	0.946	0.45029	1.7423	0.0010322	0.15833	0.081454	0.78692		0.89718	3.5006	0.00032595	0.10526	0.00046423	0.043847
Mnt	1.2038	5.4246	0.00010865	0.095238	5.8093e-08	0.00017823	0.75625	2.7676	0	0	0.0056467	0.47012	0.68743	2.5136	0.0002173	0.098361	0.01195	0.52325		1.0631	3.8908	0	0	9.992e-05	0.019361
Pi4k2a	0.78602	3.9758	0.0010322	0.18269	7.0156e-05	0.016557	0.50547	2.5526	0.00032595	0.085714	0.010694	0.51396	0.40492	2.0392	0.0024989	0.26901	0.041433	0.68726		0.78486	3.9638	0.00065189	0.16	7.3775e-05	0.016766
Cdc7	1.2894	4.7463	0.00010865	0.095238	2.0718e-06	0.0014669	0.42959	1.4724	0.00076054	0.11966	0.14091	0.88998	0.46591	1.5955	0.00081486	0.14151	0.1106	0.82278		1.162	3.9928	0	0	6.5297e-05	0.015293
Zc3h11a	0.53604	3.1197	0.0094524	0.48739	0.0018102	0.12561	0.49769	2.6223	0.00038027	0.094118	0.0087342	0.4995	0.43483	2.2869	0.0014668	0.19708	0.0222	0.60627		0.77003	4.048	0.00081486	0.18519	5.1653e-05	0.013206
Lin54	0.56187	4.0635	0.0071165	0.41987	4.8334e-05	0.013084	0.55188	1.7244	5.4324e-05	0.022727	0.084638	0.82639	0.44659	1.3925	0.0011408	0.16406	0.16376	0.87167		1.323	4.1504	0	0	3.3192e-05	0.010183
G3bp1	0.89006	5.9216	0.00043459	0.13115	3.1891e-09	2.9353e-05	0.44079	2.4768	0.00059757	0.1028	0.013257	0.55337	0.53277	2.9937	0.00032595	0.098361	0.0027559	0.33338		0.76909	4.3162	0.00081486	0.18519	1.5871e-05	0.0060866
Thoc6	0.82021	4.8736	0.00070621	0.1383	1.0956e-06	0.0011204	0.42262	2.3248	0.00086919	0.13559	0.020085	0.62057	0.41639	2.2891	0.00201	0.23718	0.022071	0.60627		0.83741	4.6029	0.00043459	0.12121	4.1666e-06	0.0026759
Cdc25a	0.62005	5.8211	0.0043459	0.35398	5.8446e-09	3.5863e-05	0.4568	2.4151	0.00059757	0.1028	0.01573	0.58268	0.47489	2.5097	0.00065189	0.12766	0.012083	0.52325		0.89766	4.7441	0.00032595	0.10526	2.094e-06	0.0021415
Cdc45	1.3507	4.3352	0.00010865	0.095238	1.4563e-05	0.0056753	0.47138	2.2089	0.00043459	0.094118	0.02718	0.65872	0.44277	2.0684	0.0012495	0.17829	0.038599	0.67596		0.6496	3.0093	0.0029878	0.33526	0.0026185	0.10461
Mettl5	0.87605	2.775	0.00043459	0.13115	0.0055209	0.21396	0.47919	2.7994	0.00043459	0.094118	0.0051191	0.47012	0.49354	2.8871	0.00048892	0.11688	0.0038884	0.36921		0.3618	2.0928	0.031725	0.661	0.036365	0.33913
Baz1a	0.85955	5.2498	0.00043459	0.13115	1.5226e-07	0.00031143	0.54104	2.7776	0.00010865	0.043478	0.0054769	0.47012	0.57655	2.965	0.00027162	0.098361	0.0030266	0.34645		0.59056	3.0093	0.0045632	0.37333	0.0026183	0.10461
Ints6	0.88856	3.7685	0.00043459	0.13115	0.00016424	0.027738	0.48458	2.8916	0.00043459	0.094118	0.0038328	0.43021	0.52274	3.1211	0.00032595	0.098361	0.0018021	0.26373		0.54954	3.2602	0.005867	0.40299	0.0011132	0.069762
Ikzf1	1.2687	4.7113	0.00010865	0.095238	2.4612e-06	0.0015102	0.81444	3.4727	0	0	0.00051531	0.22012	0.82937	3.5349	0.00016297	0.098361	0.000408	0.14171		0.66648	2.8224	0.0026619	0.32026	0.0047672	0.14077
Ptbp1	1.0369	3.9259	0.00016297	0.10526	8.6411e-05	0.018496	0.65696	3.1796	0	0	0.0014746	0.33679	0.77792	3.7734	0.00016297	0.098361	0.00016101	0.082328		0.32558	1.5533	0.047588	0.71615	0.12036	0.55891
Chaf1a	1.2579	4.8107	0.00010865	0.095238	1.5038e-06	0.0012035	0.53929	3.17	0.00010865	0.043478	0.0015243	0.33679	0.64278	3.7889	0.0002173	0.098361	0.00015132	0.081164		0.12604	0.72203	0.42884	0.97095	0.47028	0.86104
Cbwd1	1.6425	4.6899	5.4324e-05	0.095238	2.7332e-06	0.0015536	0.74562	3.0718	0	0	0.0021274	0.366	0.93799	3.8773	0.00010865	0.098361	0.00010561	0.072006		0.46139	1.8797	0.01206	0.5	0.060143	0.42812
Fbxw7	1.2674	5.0879	0.00010865	0.095238	3.6207e-07	0.00054226	0.74088	2.7671	0	0	0.0056556	0.47012	1.1047	4.1425	0.00010865	0.098361	3.4355e-05	0.048646		0.068402	0.25034	0.71301	0.99428	0.80232	0.96589
Eri1	0.94823	4.0919	0.00027162	0.11628	4.2784e-05	0.012306	0.56082	2.6203	5.4324e-05	0.022727	0.0087859	0.4995	0.90998	4.257	0.00010865	0.098361	2.072e-05	0.043465		-0.10886	-0.49713	0.32366	0.9515	0.6191	0.91563
Lsm5	0.15633	0.24358	0.4667	0.97445	0.80755	0.99946	0.46379	1.2076	0.001847	0.18889	0.22719	0.94489	0.51816	1.3476	0.0014668	0.19708	0.1778	0.87558		0.51296	1.3141	0.013255	0.51692	0.18882	0.65643
Elp3	0.98245	2.5815	0.0002173	0.10526	0.0098386	0.27735	0.66364	2.6951	0	0	0.0070367	0.48333	0.41637	1.6789	0.00201	0.23718	0.093174	0.8011		0.65246	2.6158	0.0029335	0.33526	0.0089024	0.19011
Chd8	0.1063	0.52315	0.62446	0.98771	0.60087	0.99023	0.49594	1.3156	0.00038027	0.094118	0.1883	0.92024	0.68448	1.8193	0.0002173	0.098361	0.06887	0.76492		0.23429	0.61124	0.12837	0.84615	0.54104	0.88853
Xpo1	0.29189	0.73204	0.11734	0.86331	0.46414	0.97245	0.45473	1.7996	0.00059757	0.1028	0.07193	0.81169	0.47095	1.8649	0.00076054	0.13592	0.062198	0.74829		0.29205	1.134	0.067362	0.7619	0.2568	0.72187
Wdr73	0.83158	2.4265	0.00059757	0.13793	0.015244	0.33869	0.42046	2.1408	0.0010322	0.14394	0.03229	0.68326	0.42226	2.1489	0.0016841	0.21528	0.03164	0.65625		0.1455	0.72179	0.34876	0.95664	0.47042	0.86113
Pinx1	0.66585	2.3835	0.0030422	0.33526	0.017148	0.35722	0.55669	2.2039	5.4324e-05	0.022727	0.027532	0.66115	0.57249	2.2712	0.00032595	0.098361	0.023135	0.61383		0.67833	2.6775	0.0022273	0.29286	0.0074167	0.17216
Atad3a	0.77018	3.9401	0.0011951	0.20561	8.144e-05	0.018282	0.47041	2.3364	0.00043459	0.094118	0.019469	0.61683	0.4587	2.2742	0.00086919	0.14414	0.022951	0.61383		0.64529	3.1814	0.0030422	0.33526	0.0014657	0.080224
Srm	0.4669	1.4889	0.01847	0.57789	0.1365	0.75435	0.62183	2.5505	0	0	0.010758	0.5157	0.57819	2.3677	0.00027162	0.098361	0.0179	0.57506		0.12718	0.51117	0.42329	0.97005	0.60923	0.91271
Foxn2	0.80131	2.4303	0.00086919	0.16667	0.015085	0.33739	0.3187	1.6658	0.0084746	0.40779	0.095762	0.84913	0.55286	2.9165	0.00032595	0.098361	0.0035403	0.36726		0.33528	1.7317	0.042753	0.70205	0.083324	0.4876
Gins3	0.956	4.5569	0.00027162	0.11628	5.1913e-06	0.0026545	0.36989	2.2198	0.0034224	0.27876	0.026435	0.65454	0.48524	2.9235	0.00054324	0.1236	0.0034614	0.36726		0.51473	3.0758	0.0079313	0.45768	0.0020996	0.095669
Ranbp10	1.7591	3.0366	0	0	0.0023923	0.14069	0.38112	1.5927	0.0027705	0.24519	0.11123	0.86889	0.75051	3.2197	0.00016297	0.098361	0.0012832	0.24103		0.60009	2.5148	0.0043459	0.36866	0.011911	0.21604
Kat2a	0.73385	5.2989	0.0019013	0.26316	1.1652e-07	0.00029916	0.68593	3.9957	0	0	6.4516e-05	0.13449	0.58836	3.4226	0.00027162	0.098361	0.00062031	0.17487		0.50165	2.899	0.0086375	0.46356	0.0037439	0.12462
Clspn	0.94245	4.1501	0.00027162	0.11628	3.323e-05	0.010595	0.33011	2.5569	0.0070078	0.38507	0.010562	0.51051	0.44661	3.4676	0.0011408	0.16406	0.0005251	0.16383		0.08395	0.63998	0.62728	0.98963	0.52219	0.88024
Elavl1	0.76152	3.784	0.0014124	0.22807	0.00015433	0.026801	0.67186	3.073	0	0	0.0021189	0.366	0.77565	3.5512	0.00016297	0.098361	0.00038345	0.14171		0.62889	2.8529	0.0034767	0.34375	0.0043324	0.13471
Cramp1l	0.91622	3.9281	0.00032595	0.125	8.5622e-05	0.018496	0.36194	2.6138	0.0037484	0.28992	0.0089547	0.4995	0.52271	3.7855	0.00032595	0.098361	0.00015342	0.081164		-0.10833	-0.76537	0.32508	0.9515	0.44405	0.85033
Ppp6r3	0.71415	3.9266	0.0021186	0.27273	8.6148e-05	0.018496	0.58876	3.5842	0	0	0.00033805	0.18916	0.62335	3.7908	0.0002173	0.098361	0.00015019	0.081164		0.16897	1.0163	0.26896	0.93641	0.30949	0.7655
Asf1b	0.78352	4.7931	0.0010322	0.18269	1.6418e-06	0.0012593	0.36234	2.6374	0.0037484	0.28992	0.0083539	0.4995	0.53764	3.921	0.00032595	0.098361	8.8194e-05	0.068932		0.12689	0.91236	0.42476	0.9701	0.36158	0.80032
Ctnnbl1	0.62653	3.7992	0.0043459	0.35398	0.00014519	0.025699	0.39854	2.3554	0.0020643	0.2043	0.018501	0.60547	0.51227	3.0268	0.00048892	0.11688	0.0024718	0.31931		0.77729	4.5843	0.00070621	0.16456	4.5553e-06	0.0027951
Eif4b	0.61784	2.1309	0.0045089	0.35897	0.033093	0.48131	0.49074	1.7466	0.00043459	0.094118	0.080698	0.82639	0.42004	1.4929	0.0017384	0.21769	0.13547	0.85746		1.2099	4.3194	0	0	1.5647e-05	0.0060866
Mocs3	0.52624	3.2367	0.010376	0.49875	0.0012094	0.10256	0.41062	1.6865	0.0011408	0.14789	0.091699	0.8429	0.32988	1.3514	0.0092894	0.41805	0.17656	0.87512		0.99091	4.0938	0	0	4.2435e-05	0.011159
Ccna2	0.60186	1.8528	0.0050522	0.37959	0.063914	0.59431	0.41006	0.85485	0.0013581	0.16667	0.39264	0.98378	0.20867	0.43165	0.076054	0.75148	0.666	0.98299		1.445	3.1058	0	0	0.0018977	0.089607
Urm1	0.51948	3.1363	0.010811	0.49875	0.001711	0.12177	0.60686	2.6246	0	0	0.0086763	0.4995	0.43088	1.8567	0.0015211	0.20144	0.063355	0.75175		0.94035	4.068	0.00016297	0.075	4.7411e-05	0.012292
D1Ertd622e	0.44842	4.6104	0.021784	0.60087	4.0191e-06	0.0021138	0.44163	2.0805	0.00059757	0.1028	0.037481	0.70569	0.39045	1.8379	0.0032051	0.29798	0.066077	0.75823		0.93595	4.4235	0.00016297	0.075	9.7098e-06	0.004742
Slmap	0.78783	3.154	0.00097784	0.17647	0.0016103	0.11763	0.098438	0.29814	0.39754	0.96433	0.7656	0.99864	0.12588	0.38111	0.27369	0.91164	0.70312	0.98299		0.99142	3.0532	0	0	0.0022638	0.099449
