# Supplementary material for: ATR kinase supports normal proliferation in the early S phase by preventing replication resource exhaustion
Source: Nat Commun. 2023 Jun 19;14:3618. doi: 10.1038/s41467-023-39332-5 (PMC10279696; doi:10.1038/s41467-023-39332-5)
Supplement: Supplementary file 6 — Source Data [file 41467_2023_39332_MOESM6_ESM.xlsx]

## Sheet: Figure 1
	Figure 1b													Figure 1c								Figure 1e				Figure 1g
		% of B cells in bone marrow												B cells from one femur (10^6)								% IgG1+ B220+ cells				Germinal center B cells
		Mb1+/Cre						CD21-Cre														CD21-Cre				CD21-Cre
	pro-B	Atr+/C	AtrC/-	AtrC/KD	t test			Atr+/C	AtrC/-	AtrC/KD	t test				+/c			c/-				Atr+/C	AtrC/-	AtrC/KD		Atr+/C	AtrC/-	t test
		1.48	2.53	1.27	+C vs C-	0.24679		1.98	3.55	2.62	+C vs C-	0.919919		pro-B	0.196272	0.143431	0.191553	0.0760057	0.275488	0.150445		9.66	9.72	6.33		13552	7545	0.0495
		2.89	6.18	1.16	+c vs CKD	0.664976		3.24	2.65	2.21	+c vs CKD	0.827124		immature	0.28187	0.198102	0.347532	0.134158	0.314525	0.272571		17.9	9.41	8.97		7150	4349
		2.05	2.03	3.66	C- vs CKD	0.158998		3.13	3.91	3.75	C- vs CKD	0.77947		recirculating	0.147852	0.0990509	0.188817	0.0668238	0.230875	0.0663727		17.3	10.8	16.3		10649	8126
		2.56	3.26	1.77				3.57	2.33					naïve B	0.113267	0.0688211	0.151418	0.0346872	0.0981497	0.0814172		22.4	13.8	12		4634	3266
				2.06				2.94	2.63													16.2	10.3	6.41
																						14.3	7.89	10.5
																						21	11.4	13.1
																						20.5	14	9.19
																						21.5		7.04
	immature	5.58	0.02	0.05	+C vs C-	0.0015473		9.57	13.8	11.1	+C vs C-	0.857317										16.5		4.58
		8.41	1.38	0	+c vs CKD	0.000130735		13.4	7.81	8.84	+c vs CKD	0.809016
		9.75	0.75	0.04	C- vs CKD	0.0387786		8.4	14.7	14.3	C- vs CKD	0.746259
		12	2.32	0.04				13.6	6.66
				0.02				9.78	10
	recirculating	2.02	0	0.002	+C vs C-	2.37955e-05		1.86	1.26	1.64	+C vs C-	0.495564
		3.03	0.034	0.005	+c vs CKD	4.0887e-06		2.44	0.75	2.83	+c vs CKD	0.36307
		2.56	0.022	0.19	C- vs CKD	0.452024		4.59	4.18	3.81	C- vs CKD	0.956458
		2.35	0.019	0.003				4.89	1.7
				0.059				4.86	6.33
	naive B	5.2	0.01	0.024	+C vs C-	0.000987069		6.42	9.48	9.78	+C vs C-	0.656678
		7.47	0.37	0.008	+c vs CKD	0.000742457		8.84	5.13	6.63	+c vs CKD	0.152892
		9.3	0.84	0.35	C- vs CKD	0.112857		3.69	6.26	9.37	C- vs CKD	0.132627
		11.3	0.67	0.021				6.04	2.83
				0.66				7.12	5.26

## Sheet: Figure 2
	Figure 2a				Figure 2b				Figure S2c			Figure 2d
	% BrdU neg S phase cells				IdU µm				% γH2AX positive cells			tail moment (a.u.)
	CD21-Cre				CD21-Cre				CD21-Cre			CD21-Cre
	Atr+/C	AtrC/-	AtrC/KD		Atr+/C	AtrC/-	AtrC/KD		Atr+/C	AtrC/-		Atr+/C	AtrC/-	AtrC/KD
	14.1	53.6	47.8		14.421	12.385	5.633		0.45	26.2		0.005213	2.51218	0
	4.91	47.1	35.5		11.07	8.04	7.215		7.77	33.7		0.00077	0.055127	0.263007
	13	41.3	60.3		13.331	10.034	4.44		6.43	31.7		0.014009	2.48815	0.244693
	3.37	33	34		14.856	11.848	5.387					0.008093	0.137012	0.401281
					10.492	11.521	7.212					0.170782	11.0672	1.70639
					6.174	10.415	7.071					1.9e-05	1.67134	0.00019
					9.514	5.063	7.366					0.00153	3e-06	0.00334
					9.131	4.944	7.955					0.001314	0.093414	0.067004
					7.259	7.052	8.459					0.057551	0.003198	0.222111
					10.999	5.768	5.409					0.315177	4e-06	1.94245
					6.695	3.785	10.002					0.042732	0	2.48126
					8.475	10.21	10.583					0.005946	2e-06	3.02257
					13.015	5.202	5.137					0.108315	7.31103	0.779221
					6.375	4.022	4.518					0.003281	0.427686	1.2515
					13.239	2.64	4.52					0.094603	0.026404	3.14386
					12.78	3.116	5.745					0.215973	3e-06	4.43244
					5.2	3.879	4.288					0.067795	2.8461	7.18983
					4.322	5.614	5.749					0.004475	2.50359	0.00012
					3.413	4.262	5.779					0.51916	1.88194	0.000884
					5.154	12.242	7.043					0.87262	0.529645	2.29024
					8.117	4.156	8.27					0.710652	1.25861	0.344727
					6.925	6.054	4.809					0.246255	0.000426	4.21933
					9.906	4.664	2.485					0	10.2677	1.74387
					6.03	8.069	3.839					0	0.668849	6.32927
					5.79	3.089	5.768					1e-06	3e-06	0.969506
					11.872	5.736	9.853					0	0	0
					3.913	2.645	8.935					0.271911	0.000194	6.39869
					8.242	4.377	5.942					0.000468	0.79604	0.052139
					5.405	4.212	6.198					0.004789	2.87059	2.37842
					9.466	4.806	7.861					0	9.6e-05	0.279362
					3.271	7.147	6.523					0.089648	0.092112	0.396809
					8.593	5.755	2.808					0.027173	2.04378	0.136259
					11.207	7.56	4.288					0	0.027293	10.7433
					7.671	4.001	6.948					0.025722	0.143837	7.33039
					5.386	6.21	6.965					1.21344	4e-06	5e-06
					7.289	5.043	6.443					0.008084	0	11.8181
					15.81	4.078	6.684					0.006727	3.19178	6e-06
					9.141	5.202	7.923					0.009083	1.96037	3.25312
					13.176	6.948	4.993					0.014452	13.9337	7.23123
					11.157	4.594	7.265					0.04312	0.890392
					15.15	5.114	7.821					0.121173	0.266287
					10.864	3.691	8.312					0.010216
					9.663	12.559	6.731
					11.933	11.525	9.662
					6.685	19.31	7.383
					6.981	12.407	7.603
					12.005	7.443	6.263
					12.426	8.116	8.958
					11.068	2.64	7.577
					5.246	12.271	7.267
					10.951	4.824	8.404
					8.581	5.308	9.189
					12.466	5.656	6.065
					12.37	3.685	7.03
					7.791	8.17	7.919
					7.678	2.068	3.813
					7.234	8.004	10.982
					7.316	1.705	6.527
					10.159	8.434	1.815
					8.404	9.439	1.558
					7.161	5.426	1.768
					12.758	9.444	1.886
					4.944	3.889	1.527
					13.651	8.961	1.25
					7.226	8.004	2.109
					10.001	5.768	2.109
					11.478	5.865	3.876
					13.263	3.634	1.867
					10.423	2.5	1.55
					7.103	10.033	2.422
					10.102	7.699	2.305
					13.624	9.69	9.184
					13.675	6.219	3.71
					9.694	4.507	2.236
					12.374	7.37	1.581
					14.156	5.2	2.22
					8.095	2.289	1.815
					14.794	9.53	2.331
					18.201	4.16	2.427
					18.151	4.828	2.289
					13.567	9.975	2.193
					8.959	7.56	0.943
					17.395	9.167	1.86
					17.336	9.222	2.176
					8.465	5.844	4.434
					16.151	4.464	3.249
					8.221	5.291	3.569
					9.193	5.184	5.246
					15.208	5.346	8.435
					7.968	3.727	6.242
					11.984	7.711	5.845
					13.24	5.924	3.953
					15.7	8.393	6.609
					14.629	3.442	5.254
					10.852	4.745	4.664
					10.639	3.105	1.55
					13.098	3.139	2.422
					12.019	9.837	1.892
					11.384	10.42	1.808
					13.585	5.868	2.109
					13.176	6.085	1.581
					10.03	6.808	5.841
					11.538	5.344	4.07
					10.964	2.257	1.387
					16.256	1.918	2.016
					11.047	2.505	2.326
					6.796	8.023	6.478
					7.637	2.361	4.716
						5.335	3.685
						3.829	3.882
						6.477	1.918
						5.114	3.904
						3.498	4.654
						5.328	3.75
						7.44	3.535
						6.885	2.427
						4.228	5.542
						3.675	2.305
						6.279	2.109
						2.795
						2.58
						8.284
						4.656
						4.119
						2.361

## Sheet: Figure 3
	Figure 3b				Figure 3c				Figure 3d				Figure 3h
	% BrdU+ S phase cells				% mid-late S/total A				% BrdU neg at 24 h				alkaline tail moment (a.u.)
	CD21-Cre				CD21-Cre				CD21-Cre				CD21-Cre			CD21-Cre
	Atr+/C	AtrC/-	AtrC/KD		Atr+/C	AtrC/-	AtrC/KD		Atr+/C	AtrC/-	AtrC/KD		Atr+/C	AtrC/-	AtrC/KD	Atr+/C	AtrC/-	AtrC/KD
	47.6	46.5	43.2		52.44	32.01	45.74		24.5	52.9	44.3		0	2e-06	0	0	0	0.017584
	49	37.8	27.3		52.14	35.1	34.93		10.1	20.3	54.3		0.366569	0	0	0	0.001837	10.4304
	35.2	43.9	36		72.87	41.42	34.9		7.84	53.9	42.5		0	0	0.012402	0	3.01654	0
	36.3	38.5			72.17	10.81			13.5	38.6	37.5		0	9.36285	0	0	0.004408	0.098454
	54.5	44.3							13.4	42.5			0.019979	0.04572	0.009233	0.114568	0	11.6922
	49	38.8							16.8	56			4e-06	0.109647	0.359626	0.017533	0.013128	10.1868
													0.000791	0.000341	26.4324	0.293038	0.094938	0
													1.7e-05	0.00286	0	0	0	5.89944
													0.092777	0.329113	0	0.00043	14.7373	0.021328
													0.453952	0	6.62263	0	0.303563	0
													0.006593	0	0	0	0	0
													0	0	1e-06	0	15.2058	0.004073
													0	0.11926	0.004396	0.00095	0.002417	12.7953
													0	12.3503	0	0.032949	0	7e-06
													0.000137	0	0.021879	0.000256	0.163635	5e-06
													0.014085	0.001924	0.005147	0.123757	9.51063	0.725478
													0	0.333222	0	0	0.055052	0
													6.8e-05	0.011402	0	0.012157	7.53594	0.001332
													3.2e-05	0	1e-06	0.008561	15.5019	0.393878
													0.00016	0	0.210989	0	2e-06	5.58713
													0.073045	0.007167	0	0.00013	0.737027	16.0408
													0.014696	0	0	9.7e-05	0.075398	2e-06
													0	0.002427	27.1546	0.099389	0.529103	16.8463
													0	21.1502	0	0	0	5.37795
													0.035014	0	0	4e-06	21.5208	0.000353
													0.047335	0.160542	0.274666	0	0	32.2996
													0.104443	0	0.873024	0.113664	10.4927	2.30568
													0	0.000823	0	0.078426	15.3396	13.0127
													0	30.4561	0	0.178988	0.004099	0.297501
													0.029258	0.27617	0.013413	0	0	6.64792
													3e-06	3e-06	0	0.150181	0.000211	0.185064
													0	21.7246	22.26	0	9.26247	6.98405
													0	0	0.016957	0.00115	2e-06	0
													2e-06	0.020793	0	0	13.4576	0.000559
													0	5.20152	0.469865	0.624326	0.375047	6e-06
													0	0.008043	0	0.189987	0	0.001008
													0.141239	0	0	10.9254	0.065338	40.7979
													0	0.057099	0.042391	0.039386	0	46.5857
													0.240283	8e-06	0	1e-06	0	0.271702
													3e-06	0	0	0	7.70867	23.542
													0	0.015971	4e-06	0	0	0.015097
													0.247807	0.002862	0.059389	0	16.9638	0.361047
													3e-06	25.4655	0	0.153241	0.034895	0
													3e-06	0.318192	0.029839	18.6357	0	3e-06
													0.038014	6.7e-05	37.4366	0	0	7.92923
													0	0.0093	0	0.000674	0.011127	5.61375
													0	0	43.8481	0.707916	10.3444	0.143113
													3e-06	0	3e-06	0	8.7e-05	0
													0	0	0.211053	1e-06	0	7.26456
													0	0	2.10061	0	0	0.108872
													0.001823	0.618616	0.001386	0	11.0973	4.29817
													0.007106	2e-06	0	0.335163	0	4.84837
													0.087147	0.000311	0.858489		30.4577	0
													0.037149	0.00695	0.059853		0	3.70564
													0.131816	0.233197	0.000349		10.7179	0.001388
													0	0	0		4.45966	0
													0	19.3597	22.9282			0
													0	0.000532	18.9612			8.48791
													0.000396	4.09223	6e-06			0.344011
													0	0.013954	0.024734			2.5e-05
													0.013389	0	3e-06			8.95219
													0	0.068749	0			0.267902
													0.047154	0	0.165702			4e-06
													0	0	1.32999			0.385596
													0	0.007713	1e-06
													0.164278	0.006937	0.170888
													0	0	26.0985
													1e-06	0.005445	8.5e-05
													0.048845	0.066513	0.047086
													0.183777	0.364437	0.3918
													0	0.000771	0.000744
													0	0	0
													0	0.541181	0
													0	25.8468	0
													0	0	0
													0.054287	44.7756	0.07087
													0.001485	9e-06	0
													0.184268	32.9463	0
													0	0.015493	0
													0.05316	0	0
														0.030708	16.3099
														8.99766	4.71838
														0	0
														60.9254	0
														0.007377	0
														21.2355	0
														0	0
														0	0.030594
														0.006313	0.033947
														0	0
														0.240701	0
														12.5073	8e-05
														1.1e-05	0.204426
														46.9794	42.8572
														0	0
														1.51888	0.495706
														2.47717	0
														21.8787	0
														0.694078	0.482886
														0.038366	14.6463
															5e-06
															0
															0.154302
															0
															0.033632
															0.302497
															0.046033
															26.929
															0
															1e-06
															0.315274
															0.513285
															4e-06
															0
															0.415154
															10.334
															11.5906
															0.02181
															0
															1.0449
															27.939

## Sheet: Figure 4
	Figure 4a			Figure 4b
	GO analysis Atr+/C G1 to S, p<0.01, FC>1.5	GO analysis AtrC/- G1 to S, p<0.01, FC>1.5
	Mki67	Hist1h1c			Atr+/C G0	Atr+/C G0	Atr+/C G0	AtrC/- G0	AtrC/- G0	AtrC/- G0	Atr+/C G1	Atr+/C G1	Atr+/C G1	AtrC/- G1	AtrC/- G1	AtrC/- G1	Atr+/C S	Atr+/C S	Atr+/C S	AtrC/- S	AtrC/- S	AtrC/- S
	Knl1	Mki67		Cdc45	5.05088	7.11295	5.42908	3.70573	6.45552	7.04223	18.533	15.0556	10.571	14.0739	14.0692	6.89519	48.0287	49.2919	44.6298	45.4872	46.9068	43.6826
	Bub1b	Rassf4		Cdc6	2.28018	5.26449	2.94237	2.57355	2.45724	3.08578	7.86595	7.07472	4.26012	5.09303	6.46544	3.43088	33.6865	37.9713	32.877	29.1333	31.6843	26.9289
	Hmmr	Olfr1372-ps1		Cdc7	15.0924	12.1988	12.1607	12.9477	13.6355	17.6693	24.6253	19.7245	23.1234	23.2105	28.8526	20.6389	31.5499	34.6841	40.1423	36.3958	35.6968	42.8186
	Aspm	Kif23		Mcm2	23.1649	28.4671	25.2992	22.7472	24.2577	32.4152	88.5799	67.5554	74.0191	84.0541	95.3288	74.7967	154.847	156.404	161.125	166.759	171.132	164.36
	Ryr2	Espl1		Mcm3	36.6502	45.064	46.0452	34.6472	47.5033	64.0217	146.489	147.614	100.693	136.498	141.605	101.65	254.079	265.976	252.175	249.538	267.775	244.466
	Kif15	H1f0		Mcm4	30.4462	34.261	30.5141	26.6037	27.8425	36.4609	70.5653	49.9895	50.008	62.4457	66.1121	47.5662	145.042	146.278	145.22	141.31	148.752	137.022
	Iqgap3	Knl1		Mcm5	47.628	50.7974	51.1564	39.0416	44.0341	86.9867	164.051	132.64	147.599	164.22	170.049	141.297	284.973	289.878	274.081	268.413	284.956	256.848
	Top2a	Kif18b		Mcm6	18.6273	32.6426	22.1126	13.0389	21.6915	26.862	100.502	83.004	73.1899	102.951	99.2651	66.4103	207.025	209.88	201.636	216.023	222.458	199.426
	Spag5	Kif15		Mcm7	40.3948	38.5218	39.3625	32.3038	34.1765	52.5011	101.311	84.7951	91.7788	98.5257	105.776	86.1531	208.209	242.755	239.299	222.779	226.735	223.272
	Espl1	Ulbp1		Mcm10	2.95801	4.89765	3.35217	2.69239	2.86339	3.87843	9.21878	8.22897	4.51045	6.35473	9.55277	5.24356	39.6573	39.6066	36.6125	38.1954	38.3554	36.2536
	Cenpf	Spag5		Orc1	2.04151	2.88257	3.97288	2.34913	2.98138	4.16615	6.23428	5.45451	4.516	5.65466	6.58472	4.43259	20.4516	16.9508	16.3688	14.2677	16.7472	14.1625
	Kif20a	Cenpe		Orc2	12.6595	15.439	17.4491	12.2017	13.261	23.5723	39.4785	28.6667	46.6268	32.9571	42.5971	42.8393	57.1629	51.0045	44.0407	52.8702	50.4632	44.6369
	Ncapg	Iqgap3		Orc3	57.9246	47.71	48.0973	52.7368	51.5347	51.1996	78.0387	59.3051	79.1256	70.649	73.7437	82.9935	77.1297	82.3024	75.2907	73.7131	69.5289	70.3
	Kif11	Hist1h2bc		Orc4	54.7414	41.068	54.9555	45.294	55.1754	73.4123	74.32	58.6517	73.4097	68.4719	60.5704	66.2182	64.1434	55.3003	70.3195	66.5935	61.7818	65.2745
	Kif23	Birc5		Orc5	5.1715	5.43647	3.38117	4.96973	3.86396	3.06682	15.8625	12.8685	14.3868	15.1808	14.9787	12.3596	15.4457	15.622	14.6702	19.9311	20.2058	20.1186
	Ncapg2	Ckap2l		Orc6	38.4375	32.2545	32.8963	31.2697	38.8323	44.0241	44.5493	43.1266	45.4297	49.3233	49.3943	41.4526	85.6207	77.9448	76.6676	74.9674	74.0485	74.4123
	Incenp	Ube2c		Gins1	3.34612	3.77303	3.03067	4.53807	2.69028	5.57467	19.0576	15.1005	11.3075	13.0272	17.9898	8.43428	32.9149	27.9414	28.4118	34.7503	38.6637	28.5407
	Clspn	Tpx2		Gins2	3.30937	5.62179	5.96179	1.83873	1.3781	4.16843	24.3843	23.612	23.3592	22.0162	21.4613	17.478	67.7665	62.8675	65.3243	65.3414	82.5086	73.9188
	Ccnb1	Kntc1		Gins3	1.6082	1.67656	2.24275	2.33319	2.06705	5.00599	8.01493	6.62606	5.39524	6.43087	7.17571	4.95437	15.3986	14.648	16.4177	15.7402	14.5598	14.4156
	Kif4	Plk1		Gins4	12.3562	12.8082	12.0652	10.1503	9.9182	16.3486	32.7795	30.5807	28.6068	32.747	29.4503	27.7056	36.0585	37.688	38.7416	36.2693	41.3555	40.2043
	Ckap2l	Aspm		Prim1	13.9917	14.9652	11.3335	10.4116	10.9698	16.608	55.5637	47.539	50.4819	54.3232	49.8661	43.4492	82.3799	80.3869	80.2139	75.9261	80.9281	73.3811
	Bub1	Galk2		Primpol	14.3884	16.1178	10.9573	14.6153	9.53088	6.26058	10.7077	8.49196	13.4427	15.1271	14.5031	12.9649	11.7036	12.6581	15.7981	14.8943	14.3235	15.9726
	Ncapd2	Kif14		Prim2	10.3722	9.68989	9.68381	9.64123	8.81068	11.1185	19.5404	16.3932	14.8986	16.0356	16.8648	16.6206	40.8557	41.1707	35.8928	34.2795	43.6224	36.4149
	Ccna2	Fyn		Pola1	4.40507	8.03521	5.47741	4.06381	5.03826	6.04338	8.11731	5.37618	8.23503	8.82216	9.45453	9.31959	24.1444	22.0312	21.5697	20.4637	22.4521	21.3425
	E2f8	Lcp2		Pola2	23.6055	25.0903	20.7929	20.6936	17.8774	24.2162	40.3862	33.8061	38.6051	40.4422	42.593	35.1415	61.7375	61.8077	61.5045	55.2997	62.6959	59.3787
	Cenpe	Ncapg2		Pold1	36.7977	44.1743	34.6166	38.6896	32.8779	25.5711	80.5805	62.2833	49.0369	69.3668	62.893	54.8957	101.151	97.0709	127.362	100.34	116.48	107.842
	Tk1	Ccna2		Pold2	34.5281	24.739	28.4452	22.331	42.0604	51.6321	119.653	106.321	110.879	119.924	120.121	128.457	120.302	136.592	122.17	134.939	138.102	108.881
	Kif14	Kif20a		Pold3	61.3255	53.8557	61.6636	59.5927	66.0145	58.5713	43.9412	37.1194	48.5268	46.4805	51.7456	51.3754	71.8232	75.2084	67.0151	68.2346	72.5141	65.4063
	Tpx2	Bub1b		Pole	7.9264	8.442	6.91831	5.77468	5.62611	9.44204	22.0643	15.4643	14.5837	18.5301	20.5714	13.0205	42.8862	44.8301	39.2756	41.341	46.7397	38.4265
	Prc1	Tyms		Pole2	3.45168	3.92496	3.09763	2.94442	3.21407	3.6326	24.3099	21.9088	19.765	21.8022	26.1433	17.5158	52.1837	55.3766	66.6217	50.6507	56.6811	61.4542
	Esco2	4930412F09Rik		Pole3	16.9348	12.8119	21.5051	14.1516	20.1382	27.0331	48.6481	39.9391	45.2559	41.401	42.1587	43.3812	42.8081	41.4468	41.6688	44.2903	44.3883	43.1654
	Kif18b	Kif2c		Pcna	168.827	176.347	205.197	166.35	206.348	263.09	256.931	252.886	232.744	235.585	240.77	190.602	450.477	464.728	440.662	393.681	443.576	397.208
	Nusap1	Incenp		Rfc1	27.9938	30.9821	17.2095	26.7674	16.5851	12.8033	35.1791	23.1815	30.2982	31.1169	34.5785	31.717	57.2283	61.6223	61.5464	50.8701	53.7709	57.9158
	Rad54l	Arhgap11a		Rfc2	133.93	146.44	97.7534	120.118	108.285	95.7232	139.256	136.666	119.241	133.728	144.665	111.749	216.138	233.032	235.552	207.386	221.065	203.975
	Kif2c	Epha2		Rfc3	14.6701	15.5341	15.2051	12.6774	17.3774	20.3328	37.6918	36.0997	30.2068	40.0675	37.8015	26.6373	68.3394	58.8075	64.1679	61.8232	60.9234	60.7529
	Brca1	Cdca8		Rfc4	7.98242	8.76112	9.853	11.2991	12.4536	12.8731	46.7888	38.4782	30.0639	40.9549	38.4189	32.7785	61.3365	72.5991	65.9123	66.0983	73.4614	60.4243
	Galk2	Kif22		Rfc5	8.16995	14.1401	9.75976	8.12156	8.28645	11.1141	26.4656	23.8106	22.4072	22.9895	23.161	23.715	56.4297	68.802	59.285	50.5197	57.2593	46.7655
	Stil	Kif4		Lig1	39.4039	47.2383	31.6162	34.9226	25.1755	31.8921	49.8465	37.0977	36.3759	45.5166	51.4594	35.0113	141.482	131.816	138.753	115.588	133.01	128.47
	Cdca2	Atad2		Rpa1	38.5776	49.5546	28.542	41.7383	28.9857	32.0587	73.9214	58.4491	72.07	70.3464	70.9333	64.32	151.929	155.526	147.056	129.93	144.637	134.157
	Fyn	Cdc20		Rpa2	30.7524	25.7226	25.7905	24.858	25.4827	30.6699	50.0876	49.15	44.7151	47.041	47.9768	42.7865	78.2845	76.4654	69.8718	77.9075	78.7201	67.4709
	Kntc1	Ccnb1		Rpa3	11.6667	12.9517	8.54809	12.1049	12.1042	11.4388	48.5677	57.8684	46.4807	53.2063	45.8449	35.7697	73.5774	77.3921	70.8124	72.9117	83.5135	63.1266
	Fancd2	Prr11		Fen1	40.5109	38.3156	40.3788	29.6929	37.2985	49.0289	61.7391	62.4648	51.467	57.9432	58.5872	53.0776	117.142	113.558	110.323	96.8274	108.716	93.8989
	Plk1	Ect2		Dna2	3.44814	4.35339	2.61446	3.34629	3.27095	3.57753	3.58481	3.39134	2.51693	3.16276	3.92303	3.00371	17.0939	20.4783	16.5945	14.3507	17.4753	17.2961
	Anln	Gtse1
	Arhgap11a	Tmem176b
	Rrm2	Brca1
	Tyms	Tmem176a
	Troap	Smc4
	Brip1	Kifc1
	Cep55	E2f8
	Cit	Aurka
	Atad2	Prc1
	Stmn1	Cdca3
	Shcbp1	Cdk1
	Cdca3	Cep55
	Fanca	Bub1
	Kif22	Nfatc4
	E2f7	Atf5
	Dna2	Trp53inp1
	Gen1	Cit
	Rassf4	Pif1
	Asf1b	Hmgb2
	Hjurp	Arhgap19
	Aurkb	Clspn
	Oxct1	Esco2
	Nuf2	Ttk
	Gdf11	Ncapg
	Birc5	Ndc80
	Prr11	Neil3
	Uhrf1	Cdca2
	Dnmt1	Mis18bp1
	Tacc3	Ccnf
	Bard1	Sgo1
	Arhgap19	Plk2
	Thy1	Cip2a
	Sgo2a	Tacc3
	Mcm10	Atad5
	Pask	Hist3h2a
	Chaf1a	H2afx
	Polq	Tcf19
	Mybl2	Stil
	Fbxo5	Trp53i11
	Ect2	Ncapd2
	Cdca5	Psrc1
	Ttk	Mybl2
	Ndc80	Gabrr1
	Ticrr	Brca2
	Hells	Trim17
	Cip2a	P2rx7
	Ccnf	43525
	43525	Rad51ap1
	Tcf19	Srgap2
	Ube2c	Polq
	Ncaph	Tk1
	Dlgap5	Zwilch
	Parpbp	Pole
	Pclaf	Hist1h1d
	Il12rb1	Knstrn
	Ska3	Stmn1
	Cdca8	Ddias
	Lmnb1	Ska3
	Dck	Nsl1
	Gtse1	Mcm10
	Atad5	Cenpa
	Exo1	Cilp2
	Pole	Dna2
	Ache	Anln
	Pif1	Cenpn
	Eme1	Gbp7
	Gbp7	Pola1
	Cdc20	Dhfr
	Mis18bp1	Fancd2
	Cdk1	Pbk
	Mms22l	Serpina3f
	Mastl	Ccne1
	Spred2	Bard1
	Ncapd3	Cdca5
	Wdr90	Atp11a
	Dtl	Gmnn
	Nsd2	Racgap1
	Tm6sf1	Smc2
	Btnl1	Rad54l
	Spc24	Cst7
	Rad54b	Cdc6
	Zwilch	Arhgef6
	Cenpn	E2f7
	Sgo1	Camk1d
	Nek2	F9
	Man2a2	Foxm1
	Smc2	Msh5
	Ccne2	Acoxl
	Diaph3	Dlgap5
	Ttc21a	Dnmt1
	Cenpi	Trpv2
	Camk1d	Chaf1b
	Crybg3	Ncaph
	Fam111a	Gen1
	Ighg1	Il5ra
	Rrm1	Ache
	Srgap2	Hells
	Nedd4	Depdc1a
	Arhgef6	Eif2ak2
	Eif2ak2	Pask
	Scd2	Ccne2
	Coro7	Gstt2
	Trp53i11	Atxn1
	Ercc6l	Exo1
	Ulbp1	Rrm2
	Ccne1	Haspin
	Kif24	Shcbp1
	Mns1	Nsd2
	Kifc1	Sord
	Fads2	Parpbp
	Socs2	Rrm1
	Rad51	Tbc1d31
	Aurka	Mastl
	Hmgb2	Hist1h4i
	Timeless	Gas2l3
	Brca2	Ticrr
	Smc4	Nusap1
	Chaf1b	Crybg3
	Lig1	Asf1b
	Pimreg	Dck
	Inpp4b	Plekhm2
	Zgrf1	Ttc21a
	Nt5dc2	Hist2h4
	Impa2	Spred2
	Pole2	Scd2
	Dok2	Sgo2a
	Plekhm2	Ercc6l
	Atp2a3	Hist3h2ba
	Fanci	Lmnb1
	Ccnb2	Fanca
	Ska1	Socs2
	Pltp	Chaf1a
	Tonsl	Tsku
	Arsb	Slamf1
	Racgap1	Pbx4
	Neil3	Ska1
	Lcp2	Serpine2
	Syne1	Rad54b
	Ankle1	Slc1a2
	Cep250	Rad51
	Chtf18	Zfp280b
	Tedc1	Cks1b
	Traip	Nmral1
	Atp11a	Phlda3
	Mad2l1	Zfp365
	Pbk	Gm42752
	Pola1	Oxct1
	Kif18a	Nedd4
	Melk	Top2a
	Lasp1	Zgrf1
	Mxd3	Trim59
	Blm	Thy1
	Lpp	E2f3
	Foxm1	Fcgr1
	Wdhd1	Adamts2
	Mcm7	Lbh
	Mlkl	Resf1
	Dhfr	Troap
	Rpa1	Tfdp1
	Knstrn	Arhgef39
	E2f3	Chrnb4
	Nsl1	Cdkn2d
	Haspin	Lrr1
	Hivep3	Ckap2
	Cdc25b	Cdc25c
	Trip13	Gdf11
	Trpv2	Mad2l1
	Rnasel	Kif20b
	Recql4	Coro7
	Sord	Spc24
	Nfam1	Gbp3
	Rad51ap1	Kif11
	Gins2	Hexb
	Tbc1d31	Melk
	Cenpa	Cdc25b
	Arhgap15	Pkd2l1
	Myo7a	Bbc3
	Lamc1	Ccng1
	Fads1	Kctd1
	Rxra	Dbf4
	Cdc45	Npffr1
	Tmem154	Ighe
	Sapcd2	Slc37a2
	Gas2l3	Inka2
	Cacna1e	E2f1
	St6gal1	Abcb1b
	Ccnd3	Fbxo5
	Tmem176a	Pimreg
	Celsr1	Robo3
	Ptpn3	Gm44186
	Cdc25c	Il12rb1
	Itpr3	Hist1h1b
	E2f1	Tmem154
	Tfdp1	Nt5dc2
	Gtf2ird1	Map3k20
	Mcm4	BC030867
	Fignl1	Eme1
	Slc25a23	Ncapd3
	Cchcr1	Cox6a2
	Mbd4	Gm4961
	Depdc1a	Ube2s
	Anxa6	Hist1h2bh
	Cbx2	Igf2r
	Mcm3	Lig1
	Tanc2	Igsf9
	Zfp280b	43717
	Spc25	Ighg1
	Ptpn7	Dact3
	Pip5k1b	Kif18a
	Ttc28	Diaph3
	Kctd1	Lamc1
	Rfwd3	Prrg4
	Cntln	BC051019
	Mllt3	Hist1h2ac
	H6pd	Tonsl
	Parvg	Cks2
	Fry	1700007K13Rik
	Kif20b	Mms22l
	Wdr76	Dusp27
	Mcm6	Cd80
	Gk	Dzip3
	Lrr1	Cd180
	Rfc1	Gbp9
	Cenpk	Depdc1b
	Cd180	Mcm2
	Wee1	Fignl1
	Rsu1	Enc1
	Ckap2	Wdhd1
	Alms1	Gstt4
	Syne2	Mcm4
	Cnksr3	Hist1h2be
	Zbtb20	Mcm7
	Tlr4	Nrip3
	Dbf4	Mttp
	Fam78a	Spc25
	Brip1os	Plpp1
	Cdkn2c	Ssbp4
	9930111J21Rik2	H2afz
	Abi2	Gm47887
	Mcm2	Gins2
	Ctsa	Sptbn1
	Cobll1	Prim2
	Slc36a4	Pole2
	Sspo	Casp7
	Zranb3	Ptpn7
	Caskin2	Cbx2
	Oip5	Gm43636
	Mcm5	Fads2
	Svil	Ankle1
	Gm39323	Inpp4b
	Depdc1b	Gm50323
	Gramd1b	Gm20627
	Cst7	Ephx1
	Orc1	Maged1
	Stau2	Cenpi
	Ubash3b	Kifc5b
	Cbx6	Fam111a
	Galnt10	Ccdc114
	Man2a1	Tedc1
	Hexb	Lasp1
	Abr	Mns1
	Npat	Ckap4
	Bcl6b	Micall2
	Pou2af1	Ccng2
	Amer1	Mtfr2
	Poc1a	Galnt10
	Vasn	Rfc5
	Cdc25a	Gm4739
	Cfp	Cyp1a1
	Tsku	Itpr1
	Cox6a2	Rfwd3
	Ska2	Cntrob
	Cep192	Cenpm
	Kmo	Mcm3
	Gpr15	Rfc1
	Ifit2	Myh7
	Adgrl1	Gbp5
	Timd2	Wdr90
	Pgm1	Btnl1
	Nmral1	Bfsp2
	Abcb1b	Lpp
	Gm3325	Impa2
	Plpp1	Blm
	Smarca2	Kbtbd6
	Card11	Npat
	Arhgap33	Utrn
	Slc37a2	Cnksr3
	Prim2	Rpa1
	Rab27a	Cep290
	Chek2	Cdkn1a
	Chek1	Azin2
	4933404O12Rik	Itpkb
	Maged1	Mfsd10
	Ddias	Pip5k1b
	Cmah	Trip13
	Rnf213	Wee1
	Cenph	Jun
	Hdac5	Oip5
	Pcx	Cpd
	Ighe	Ezh2
	Ckap4	Stk35
	Eps8	Zfp367
	Tubb5	Nfam1
	Ceacam1	Notch1
	Tjp2	Ccnd3
	BC030867	Dut
	Rfc5	Tm6sf1
	Sh3pxd2a	St8sia6
	Palm	Cdc25a
	Atxn1	Slfn9
	Hmgn5	Lockd
	Fbxo48	Ctdspl
	Zcchc24	Fam72a
	Adgre1	Prkar2b
	Ttf2	Gm11639
	Gm4739	Man2a2
	Lyl1	Ska2
	Tfrc	Lrrc8c
	Slc9a9	Hmmr
	Il4ra	Efcab11
	Ttc7	Sspo
	Mtfr2	Atp2a3
	Lbh	Arsb
	Lrrc8c	St6gal1
	Cd96	Cmya5
	Mbnl3	Mxd3
	Macf1	Gtf2ird1
	43717	Fanci
	Laptm5	Plekhg3
	Arrb1	Kif24
	Ankrd44	Ryr2
	5730488B01Rik	Gm35507
	Vps26b	Wdr76
	Haus8	Hist1h1a
	Gga2	Pold1
	Cenpp	Ptgir
	Mast3	Gm36551
	Gltp	Mdm2
	Notch1	Laptm5
	Rbl1	Slc16a7
	Itpr1	Timeless
	Dock1	Cenpf
	E2f2	Hist1h3d
	Sipa1	Bend5
	Dsn1	Gltp
	Sgsh	Gpr15
	Gbp9	Fcgr2b
	Wdr62	Parvg
	Topbp1	Nebl
	Zfp367	Casp8ap2
	Flnb	Rsu1
	Cln6	Pcna
	Entpd1	Nemp1
	Dzip3	Nod2
	Cks1b	Dglucy
	Fcrls	Abr
	Zhx3	Txnip
	Gmnn	Tspoap1
	Arid3a	Ccp110
	Atxn7l1	Chek1
	St8sia6	Ccnb2
	Zfp385a	Cep128
	Gna15	Mlkl
	Itpkb	Pltp
	Pik3cg	Ikzf1
	Inpp1	Dock11
	Slc39a8	Msh6
	Pip4k2b	Sp140
	Sestd1	Zranb3
	Fancb	Clec12a
	Slc30a4	Ptprv
	Plk4	Vangl2
	Gm42838	Arhgap33
	Cdk2	Ccdc159
	Smtn	Mybl1
	Kcnab2	Recql4
	Slc39a11	Arhgap15
	Il13ra1	Gna15
	Arhgap21	H2-T-ps
	Tmem229b	Tex9
	2810429I04Rik	Hmgn5
	Stim1	Ddit4
	Bcr	Pou2af1
	Cbx3	Ctsa
	Gm5903	Aurkb
	Acss1	Cobll1
	Ppargc1b	Vegfa
	Zfand4	H2afv
	Enkd1	Zfp385a
	Cmtm4	Ly75
	Luzp1	Cmah
	Zmiz1	Brip1os
	Fam83d	Cbx5
	Bcl9l	Gpa33
	Egr3	Mcm5
	Cd22	Rxra
	Rcsd1	Cth
	Mindy2	Rbl1
	Igf2r	Orc1
	Dut	Pclaf
	Parp1	Cntln
	Plekhg2	Sesn2
	Bdh1	Dennd2c
	Prkd2	Gdf15
	Cenpm	Gsn
	Mfsd10	Cd81
	Cpt1a	Ung
	Tubg1	Cep162
	Adcy7	Gm6951
	Ccp110	Rcsd1
	Slc16a7	Eldr
	Fam72a	Themis2
	Pold1	Atp6v1a
	Hemgn	Ptpn22
	Tfdp2	Psat1
	Cntrob	Dscc1
	Nbeal2	Timd2
	Hrh2	Traip
	Zfp101	Prkd2
	Srpk3	Hist1h4k
	Msh6	Ttc28
	Stk35	Dsn1
	D430020J02Rik	Acte1
	Srl	Lancl2
	Gm38248	Plppr2
	Ap1s1	Nek2
	Igsf8	Gpx1
	Aldoc	Vwa5a
	Ssbp4	9930111J21Rik2
	Ccdc34	Alms1
	2010007H06Rik	Ptpn3
	Slfn9	Abcg1
	Nlrc5	Cchcr1
	Slc25a13	Dek
	Mdm1	Megf8
	Tmtc4	Tanc1
	Ehd3	Lif
	Ung	Pilrb2
	Rb1	Prkdc
	Myo18a	Mtmr14
	Wdr6	Acap3
	Mfsd6	Ccrl2
	Kat2b	Slbp
	Zfp808	Havcr1
	Casp7	Bex3
	Sp140	Fads1
	Cpox	Rap1gap
	Vgll4	Hist1h1e
	Iqce	Cenpp
	Plcg1	Ablim1
	Dclk2	Plk4
	Fcgr2b	Fam78a
	Spred1	Bcl9l
	Itpr2	Ell2
	Fam43a	Odf2
	Hadh	Cenpl
	Gatm	Ifi203
	Gins3	Gm8203
	Kifc5b	Mast4
	Tube1	Mef2b
	Galns	Inpp1
	Coro1c	Adamts14
	Sec24d	Anxa6
	Aunip	Zfp683
	Map3k20	Atxn7l1
	Stap1	Pacsin1
	Cbx5	Parp8
	Map3k5	Tnfsf4
	Ahcy	Poc1a
	Cep162	Ehd3
	Il5ra	Gm11290
	Fen1	Serpina3g
	Dock11	Tor3a
	Carmil2	Ttc21b
	Rflnb	Ap1s1
	Maml3	2410006H16Rik
	Mcm8	Cat
	Gm6091	Hfe
	Slc28a2	P2ry6
	Cep128	Pdcd1
	Tspan2	Cenph
	Hist1h3c	Haus4
	Clstn1	Gk
	Mybl1	Cdkn3
	Skp2	Tjp2
	Bmp1	Rnasel
	Adam15	Fbxo48
	Wdr81	Tex30
	Rad51c	Sfmbt2
	Tnk2	Dtl
	Ctnnal1	Rpl13a
	Gorasp1	Cbx3
	Sfmbt2	Tagln2
	Ablim1	Adgre1
	Cks2	Hdac5
	Pdlim7	Mindy2
	Ikzf1	Adcy7
	Edaradd	Rnf144a
	9930111J21Rik1	Wdr62
	Pfkm	Fcrls
	Tiam1	Eps8
	Rai14	Igsf8
	Pcna	Cep250
	Susd1	Rai14
	Haus4	Zcchc18
	Slc23a2	Slc30a4
	Pdcd1	Dnm1
	Zcchc18	Hepacam
	Rnf144a	Cenpk
	Dek	Vwf
	Cdc6	Gm50322
	Rad51b	Pcx
	Casp8ap2	Arhgap21
	Cdca7l	Otog
	Arhgef39	Cdca7l
	Tshz1	Slpi
	Sh2d3c	Topbp1
	Msh2	Gm39323
	Gnpda1	Foxo3
	Bcl11a	Btnl9
	Prkdc	Ccdc34
	Ccdc88b	Trim35
	Cnst	Syne1
	Sptbn1	Zmat3
	Slfn3	Gm41442
	Cenpj	Ly6m
	Cd99l2	Rbl2
	Galnt6	Coro1b
	Lockd	Stau2
	Fancm	Klk1b24
	BC055324	Uhrf1
	Tacc2	Cpt1a
	Dscc1	Nuf2
	Pik3r1	Zfp473
	Pml	Slc25a23
	Pola2	Tanc2
	Ppm1e	Sestd1
	Nrp2	Mbnl3
	Cenpw	Mpzl1
	Efcab11	Rad51b
	Bend5	Gm37233
	Selenoh	Psmb9
	Flna	Zmiz1
	Fgd2	Mbd4
	Ddx58	Mt1
	Mad1l1	Pik3cg
	B230217C12Rik	Tlr4
	Myh9	Orai2
	Slc43a3	Ctnnal1
	Gm6493	Tnf
	4930579G24Rik	Cep76
	Ephx1	Rassf6
	Atp6v1a	Selenoh
	Stac2	Gimap1os
	Man2c1	Ccdc18
	Rab11fip4	Litaf
	Rnf168	Luzp1
	Ermp1	Dusp6
	Tm7sf3	Acap2
	Samd14	Zfp41
	Rgs14	Lmo2
	Scarb2	Hpse
	Palb2	Cfp
	Rab31	Dnah1
	Stk26	Nupr1
	Spata13	Haus8
	Gsn	Ccdc28b
	Manea	4933404O12Rik
	Vangl2	Slc39a11
	Acsf2	Zcchc24
	Abca3	Asrgl1
	Helq	Mroh2a
	Daam1	Gm20628
	Naaa	Sapcd2
	Psrc1	Rab31
	Atf5	Tulp3
	Tulp3	Vav3
	Ndc1	Klrb1a
	Pld4	Ccdc82
	Jun	5730488B01Rik
	Cacnb1	Tfdp2
	Slbp	Celsr1
	Naaladl1	Smpdl3b
	Csf1	Fam83d
	Gm1976	Slc30a1
	Lrrc49	Csrp2
	Ccdc28b	Cep192
	Dusp7	Cryl1
	Slc4a8	Ctif
	Slc29a4	Spata6
	Akap5	Slamf6
	Mast4	2310067P03Rik
	Sass6	Ttf2
	Sv2a	Tipin
	Arhgap10	Scd3
	Patz1	Pip4k2b
	Acap3	Fgd2
	Mical3	Snx20
	Utrn	Glipr1
	Helb	Tet1
	Slc25a10	Ube2t
	Slamf6	Gypc
	Arhgap25	Ctsb
	Hip1r	Apaf1
	Ccdc88a	4930579G24Rik
	Dcaf12	1700003I16Rik
	Slc12a4	Dock1
	AB124611	Tshz1
	Plxnb2	Pdlim7
	Tanc1	Tuba1b
	Vav3	Lpar2
	Ddx11	Slfn3
	Cdkn3	Cbx6
	Ppfibp1	Rpa2
	Zik1	Hrh2
	Smo	Chtf18
	Pip5k1c	Fancb
	Cep164	Serpinf1
	Hk1	Lyl1
	Hipk2	Cd96
	Rnf227	Cox7a2l
	Itgal	Zfp541
	Ccdc82	Psd2
	Kidins220	Spred1
	Ctdspl	E2f2
	Tbc1d24	Slc39a8
	Bcat1	Dll1
	Fgf7	Bcl6b
	Cdyl2	Cdca4
	Prkcb	Gm12151
	Slc9a5	Syne2
	Trim35	Bcr
	Bhlhb9	Cep57l1
	Orc6	Myo7a
	Suv39h1	Adtrp
	Tmem231	Svil
	Gm42456	Tmem151b
	Gng2	Fancm
	Sla	Blvrb
	2010110K18Rik	Rnf168
	Rims3	Ahcy
	Fryl	Cln6
	Rundc3b	Dcaf12
	Mtbp	Gm10505
	Cyfip2	Avpr1b
	Usp2	Ccr4
	Cryl1	Cpt1c
	Nebl	Rb1
	Tipin	Egr1
	Sesn3	Hist1h2bg
	Tmem176b	Brip1
	Carmil1	Hist1h2bp
	Lrp5	Slc25a13
	Gstm4	Ubash3b
	Themis2	Glrx
	Maml2	Pard6g
	Slc4a7	Rp2
	Rmi2	Ctdsp2
	Gm8203	Natd1
	Prkar2b	Gins3
	Gm48455	Naaa
	Gnptab	St3gal5
	Kctd17	43716
	Xkr5	Gm18492
	Rfc3	Bhlhb9
	Hpse	Mdm1
	Itga6	Idh2
	Zdhhc2	Ccdc88b
	Foxd2os	2700099C18Rik
	Pard6g	Myb
	Eldr	Ptov1
	Pou2f1	Dnajc9
	Tbc1d14	4933427I04Rik
	Gm5648	Prodh2
	Tex9	Car13
	Thra	Gnb4
	Herc1	Gbp2b
	Dusp6	Syt11
	Cntnap1	Tnfsf18
	Cul7	Gpx4
	H2afz	Card11
	Cep85	Csrnp2
	Cth	Kat2b
	Zfp365	Cdkn2c
	Capn2	Ermp1
	Tln1	Apold1
	Pcnt	Galns
	Gm36401	Gm3325
	Ckap5	Rflnb
	Fgd3	Bdh1
	Ift122	Fry
	Smchd1	Gm10532
	Nemp1	Hivep3
	Bora	Smtn
	Myo1f	Mtbp
	Nemp2	Cenpw
	Slco4a1	Ttc7
	Tspan4	Flnb
	Prkar2a	9930111J21Rik1
	Manba	Gm40123
	Pidd1	Macf1
	Adcy3	Gramd1b
	Gm7390	Caskin2
	Mical1	Gm11274
	Eml4	Lclat1
	Saxo2	Psph
	Elmo2	Iqce
	Zfp683	Plxna1
	Ttll1	Paqr4
	Lancl2	Zfand4
	Abca2	2010007H06Rik
	Zfp512b	Pidd1
	Nr1d1	Casp9
	Agpat3	Gpr19
	Gm44876	Slc25a10
	Man2b1	Aldoc
	Tnfaip8l1	Tiam1
	Slamf1	Tubb6
	Colca2	Klk1b3
	Depp1	Cyp3a13
	Acap2	Sla
	Abcg1	Rfc4
	Xrcc2	Spata13
	Rassf6	Kmo
	Ccr4	Zik1
	Ciita	Wdr81
	Cat	Cep57
	Wdr11	Hist2h2be
	Gm20667	Rab11fip4
	43716	Hydin
	Ttc21b	Slc4a8
	Rfc2	Lrch1
	Kctd12	Helq
	Idh2	Rfc2
	Rasgrp2	Dusp7
	Pik3r2	Gm48356
	Cand2	Fhad1
	Zfp442	Sh3bgrl3
	Lrmp	AC161757.1
	Gprc5b	Gxylt2
	Cenpl	Abi2
	Sgsm2	Kcnd1
	Jade1	Abhd4
	Cep290	Mcm8
	Ceacam16	Gmpr
	Sorl1	Hist1h3c
	Nod2	Ndc1
	Akap1	Sdc1
	Plekha7	Ntn5
	Wdfy4	A630001O12Rik
	Ptprv	Nxpe3
	Natd1	Dlg4
	Paqr8	Gm37531
	Sipa1l1	Zhx3
	Abcg3	Ccdc33
	Tnik	Pgm1
	Dnajc9	Trio
	Dock7	Rab27a
	Plekhg3	Def6
	Sntb2	Vasn
	Mtmr14	Cacnb1
	Phactr2	Myh6
	Apaf1	1700074H08Rik
	Nlrc3	Thap6
	Rfc4	B230217C12Rik
	Ampd3	Man2a1
	Gpsm2	St3gal6
	Pag1	Aunip
	Kif21b	Msh2
	Ccdc14	Sntb2
	Pitpnc1	Entpd1
	Atm	Lrp1
	Drp2	Tmem231
	Gprin3	Wwc2
	Dip2b	Kcnab2
	Vcl	Ahrr
	Rab3d	Klrg1
	Tmc8	Ifit2
	Med14	Polk
	Ipo9	Cdc45
	Chst3	Uaca
	Zfp704	Pcna-ps2
	Paqr4	Usp44
	Akap12	Col23a1
	Xpr1	Cep83os
	Dtx3l	Sox13
	Olfml2b	Suv39h2
	Aire	Zfp750
	4930558J18Rik	Cdc42bpg
	Megf8	Gm11292
	Lrp8	Smarca2
	2700099C18Rik	Arid5b
	Ksr2	H6pd
	Cenpu	Gm28447
	Chd3	Wdr11
	Gm4864	Trim66
	Plcb2	H1fx
	Rasa2	D730045A05Rik
	Fam110a	Grhl2
	Tuba1b	Poc1b
	Morrbid	Casp3
	Gimap1os	Gm20667
	Glis2	Cd99l2
	Dock2	Csrp1
	Gm15347	Mrpl18
	Papln	A3galt2
	Bex3	Sec24d
	Slc25a12	Gbp4
	Snx30	Myrip
	Slfn8	Ptpn14
	Poc1b	Fh1
	Wdr7	Nes
	Pter	Ddx58
	Fam102b	Hist1h3i
	Scarb1	Rnf213
	Nin	Stim1
	Trps1	Pilrb1
	Phlpp2	Dusp8
	Abl1	Mfsd6
	Zfp326	Gpsm2
	Vegfa	Pitpnc1
	Flot2	Edaradd
	Dnaaf2	Tmtc3
	Prkce	Got1l1
	Rap1gap	Gm12260
	Ccdc18	Ccdc14
	Gm36936	Rhod
	Gm44250	Rfc3
	St3gal2	Nectin2
	Gm3756	Arhgap23
	Nxpe3	Lca5
	Pacsin1	Maml2
	Plekhg4	4930558J18Rik
	Havcr1	Zfp827
	Hdac7	Zc3h6
	Sash1	Palm
	Homer3	Gm7072
	Cacna2d4	1300017J02Rik
	Ctdsp2	Fam110a
	Adamts6	Acot12
	Gpx1	Gm10832
	Yeats2	Zfp995
	Crocc	Itga6
	Man2b2	Slc7a3
	Pla2g4c	Rad51c
	Cep76	Mxd4
	Inppl1	Vgll4
	St3gal5	Tnfsf8
	Ffar2	Arrb1
	Tspan5	Alcam
	Sema4b	Capn2
	Kdm1b	Tnfaip8l1
	Cep170	Armcx4
	Fam222a	Tm7sf3
	Oscp1	Gas2
	Coro1b	Tspan2
	Ift22	Ttll1
	Ripor1	Gm34084
	Galnt7	Amhr2
	Dpp4	Cenpj
	Scmh1	Eppk1
	Mxd4	Gatm
	Elmsan1	Slc36a4
	Synpo2	Creb5
	Fsbp	Aire
	Gm5620	Mllt3
	Lxn	Plekhg4
	Myh10	Tmem86a
	Wrn	Ass1
	Zfp467	Enkd1
	Peak1	Atp10a
	Ttc3	Syngap1
	Nfatc2	Pmf1
	Zfp395	Eaf2
	Armcx4	2900026A02Rik
	Ptpn22	Map2k6
	Cnnm4	Skp2
	Gmds	Gm7565
	Ift57	Zfp947
	Stk10	Muc13
	Dcp2	Carhsp1
	Slc10a7	Hic1
	Kcnab3	Kif7
	Cdon	Tsga13
	Chd9	Atp8b4
	Dhtkd1	Gins1
	Galnt12	9330154K18Rik
	Ly75	Arpp21
	Inpp5b	Colca2
	Gm30373	Nemp2
	Hist1h2bj	Rab3d
	Rev3l	Pfkm
	Fndc9	Pld4
	Rin3	Thra
	Lrch1	Gm11771
	Nxn	Prim1
	Nucb2	Atf3
	Fam216a	5930403N24Rik
	Nme4	Mr1
	Cep57l1	Gm48313
	Gbp5	Ift57
	Glrx	Dclk2
	Rif1	Cdh5
	Slc2a9	Klhl6
	Ptpre	Abcc6
	Echdc2	5830418P13Rik
	Gng12	Phlda1
	I730030J21Rik	Abracl
	Qsox1	Gm11331
	Fam221a	Ttll9
	Casp3	Bmp1
	Hpcal1	Rmi2
	Ptgr1	Itm2c
	Zc3hav1l	Klhdc7a
	Stom	Orc6
	Dkkl1	Bcl2l2
	Ptgs1	Ppp1r1c
	Slc16a10	Bora
	Cdk19	Dnph1
	Gm32742	Tube1
	Gm550	Manba
	Ccr6	Hist1h4j
	Fh1	Cmc2
	Slc25a42	Gm20139
	Ccdc93	Wdr35
	Ifi203-ps	Ppm1e
	Tbc1d19	Bcat1
	Tspyl4	Vcl
	Lck	Cryzl2
	Slc12a7	Zdhhc2
	Cul9	Hyls1
	Gm45902	Plekha7
	Wdr31	Hist1h4d
	Srpk2	Grik5
	Serpinb1a	Gm26737
	Tagln2	Dtx3l
	Steap3	Crat
	Gm12764	Gm28809
	Igsf9	Gm15286
	Gm45867	Gm42456
	Eef2k	Plgrkt
	Xist	Lck
	Fam81a	Pou4f3
	B3gnt8	Cemip2
	Gm7072	Zfp64
	C2cd3	Calhm2
	Mcph1	Gm20597
	Tnfsf14	Oscp1
	Hectd4	Cacna2d4
	Kbtbd6	Hist1h3g
	Supt16	Zfp704
	Gm17092	Maml3
	Plcd1	Glipr2
	Slc22a17	Gm38414
	Plekhf1	Zfp808
	Antxr2	Adgrd1
	Gins1	Plod2
	Vps13a	Timm8a2
	Pcyox1	Gm6091
	Celsr2	Gm26993
	Hcn2	Neto2
	Rpl13a	Arfgef3
	Atp13a3	Sgsh
	Haus5	1700025G04Rik
	Apbb1	Tacc2
	Arhgef18	Mcm6
	Gm45606	Gcnt1
	Rfx2	2010110K18Rik
	Vwa5a	Lrp12
	Gm11832	Ppp1r13l
	Tnf	Psmc3ip
	Apbb2	1500011B03Rik
	Dzip1	Dync2h1
	Ccdc15	Myh4
	Osbpl5	Ttc26
	Gm13160	Abcg3
	Ada	Slc16a10
	1700025G04Rik	Tbxas1
	Cep152	Kifap3
	Mob3b	Scarb2
	Gan	Btnl2
	Ssx2ip	Vps26b
	Odf2	Palb2
	Parp8	Slfn10-ps
	Zfp41	Dhtkd1
	Nphp4	Gm11998
	Txndc16	Vgf
	Crat	Gdpd5
	Syne3	Hadh
	Bbx	Scamp5
	Mgme1	C1qtnf6
	Vps37b	Gm27252
	Rtl6	Extl2
	Trim59	Flot2
	Glt1d1	Shisa3
	Gnb4	Evi2a
	Gm1859	Dap
	Gm34095	Slfn8
	Cdh5	Gm44172
	Jazf1	Hmgn3
	Rgl1	Thrb
	Cep72	A530064D06Rik
	Cdkn2d	Zbtb20
	Thap6	Gng2
	Ncoa1	Itln1
	Ano6	Slc9a9
	Fbxw17	Ada
	Dennd5b	Hemgn
	Gm26947	Prrt2
	Abcd1	Nectin4
	Arhgap18	Hbegf
	Tle2	Paqr8
	Chd7	Slc19a2
	Lin9	Akap1
	Acad10	Pycard
	Cbfa2t3	Tcn2
	Cep97	Gstt3
	Pkp4	Nlrc3
	Tmem181b-ps	Hist1h2bj
	Elk3	Myo1f
	Gm35507	Arhgap10
	Map3k4	Elavl3
	Prox2	Gm6786
	Hdgfl3	Tbc1d24
	Rreb1	H2-Ea-ps
	Net1	Iglv3
	Ahdc1	Acss1
	Wwc2	Olfml2b
	Tmtc3	C2cd2l
	Tnfrsf21	Adgrl1
	Stk36	Klrb1c
	Ltk	Etaa1
	Zmym1	Ccdc96
	Rere	Mgme1
	Dgkh	Cyp4f41-ps
	Tbc1d30	Cd22
	6530402F18Rik	Skida1
	Eif4e3	4933425M03Rik
	Ppm1l	Tubg1
	Mycbp2	Gm550
	Emid1	Smo
	Abi3	Gm34885
	Ercc6l2	Rell1
	Ankrd26	Ip6k3
	Lca5	Gm44154
	Endod1	E330020D12Rik
	Gm47345	Ralgapa2
	Ralgapa2	Gm5431
	Reep2	Xaf1
	Acpp	Sclt1
	Hist1h4d	Spef2
	Mr1	Foxd2os
	Dyrk4	Padi2
	Tnni2	Lxn
	Pcbp4	Agpat4
	Mrgpre	Naaladl1
	Bfsp2	Gm15452
	Pcna-ps2	Gem
	Plxna1	Kctd17
	Blvrb	2310001H17Rik
	Siah1b	Sgms2
	Mef2b	Zfp457
	Wdr35	Depp1
	Iqsec2	Gm39556
	Pik3r6	Gorasp1
	Cers6	Lhx2
	Ctsb	C130083M11Rik
	Fhad1	Cd38
	Pqlc3	Opn3
	Synj2	Stxbp4
	Tbxas1	Lman1l
	Zfp473	Susd1
	Hist1h3a	Src
	Mroh2a	Mir8116
	Osbpl1a	Iqcg
	Gm37416	Il13ra1
	Skida1	Csad
	Cep19	Gm9949
	Calhm2	Fgf7
	Senp7	Abcc10
	Cacna1d	Gm21060
	Ocrl	Ddit4l
	Spry4	Adssl1
	Klhl6	Ncs1
	F8	Dqx1
	Alpk1	Gm30735
	Pycard	Tnp2
	H2-Oa	Hist2h3c2
	Ncs1	Mpp2
	Btbd6	Lrp5
	Casp9	Slc2a9
	Ppp1r13l	Gm38248
	Dnal1	Gm26644
	Cplane2	Tnni2
	Rell1	Gm7390
	Gm15753	Stom
	Lpar2	Zc3hav1l
	Soga1	Sh3bgrl2
	Stxbp4	Gm45867
	Birc6	Gm8815
	Zfp827	Fam216a
	Helz	Pon3
	Acacb	Myzap
	Gm36948	Kcnb1
	Adssl1	Ccdc138
	Intu	Hmox1
	Arid5b	Cpne2
	Kmt2a	Wdr31
	Evi2a	Nxn
	Rxfp1	Samd14
	Pla2g4a	Zfp521
	Tex30	1110051M20Rik
	Kiz	Rfx2
	Rcan3	Selenbp1
	Kif9	Rgs9bp
	Ifitm2	Ccdc15
	Sorbs1	Ssbp2
	D930048N14Rik	D430020J02Rik
	H2afv	Stk19-ps1
	Mlf1	Kdm4d
	A530010L16Rik	Lama5
	Stk3	Pter
	Tcn2	Zfp119b
	Akr1e1	Gm6969
	Gcnt1	Gm50240
	Tnp2	Gm4864
	Slc9a7	Tmem229b
	Impg2	Zpbp2
	Raet1e	Oas1c
	Bbs1	H2-Eb2
	Gm7240	Apbb2
	Tubgcp6	Ampd3
	Gm6545	Creb3l1
	Dlk2	Tpm2
	Klhl14	Kiz
	Tbc1d16	F8
	Mpzl1	Gm5424
	Cemip2	Sapcd1
	Gm19605	Tceal9
	Fzd5	Tcaf2
	Farp2	Adam15
	Pdp1	Soga1
	Csad	Ift122
	Neurl1b	Pnliprp2
	Gstt2	Gm43058
	Tifab	Dok2
	Gm47418	Zfp958
	Ncor2	Slc2a4
	Gm3604	Tctn1
	Pou6f1	Pcyox1
	Gm17816	Spry4
	Gm20139	Acvr1
	Rgs12	Gm42509
	Akap17b	Raet1e
	Tpm2	Ift22
	Tpmt	Herc6
	Lgals1	Hpcal1
	Eaf2	Atp1a4
	St5	Hist1h3e
	Erc1	Gm19684
	Rps6ka5	Gm11755
	Trim62	Nr1d1
	Gm44260	Tbc1d32
	Cdkl5	2810429I04Rik
	4931406P16Rik	Rgs12
	Eya1	Kbtbd11
	Rnf24	Gm5134
	Pdpr	Gm40608
	Dync2h1	Gm45819
	Nanos1	Rtkn2
	P2rx7	E130008D07Rik
	Bivm	Nck2
	Gpr55	Map10
	Ptov1	Zkscan7
	Pon3	Pttg1
	Cpd	Olfr1389
	2700049A03Rik	Xkr5
	Aldh1l2	Cpne5
	Cryzl2	Slc7a7
	Zfp934	Mctp2
	Arhgef4	Hist1h2bk
	Rapgefl1	Pgbd1
	Dact3	Pqlc3
	Necab3	Foxj1
	Itgb7	Akap12
	Ctif	Sass6
	Pros1	Rgs14
	Gm50322	Dleu2
	Sema5a	Wdfy3
	Spata6	E230016K23Rik
	Matk	Qsox1
	Pxk	Gm19605
	Map2k6	BC023719
	Pea15a	Itk
	Prrc2c	Axl
	Dlg4	Tlcd2
	Arhgap23	Gnpda1
	Trim34a	Pkn3
	Lhx2	Tmem255a
	Cd200r1	Ddah2
	Ankrd13d	Cryz
	Ttyh2	Oasl2
	Pls3	Pde5a
	Ifi203	Scgn
	Atp10a	Epb41l4b
	Tnrc6b	Plekhf1
	Rexo5	AB124611
	Xylb	Susd3
	Tubd1	Tnxa
	Rap1gap2	Kank2
	Car12	Pmm1
	Dennd4c	Mob3b
	Fam120c	Olfr160
	Gas8	Dkkl1
	Pdzd4	Pou2f1
	Kcnk5	Pla1a
	Aebp1	Popdc2
	Arhgef11	Nucb2
	Mir3113	Metrn
	Zfp629	Gmds
	Rtkn2	Gm47922
	Mettl27	Myh10
	Gm14091	Chst7
	Arhgef9	Cyp1b1
	Ston1	Cep72
	Unc119	Csrp3
	Atg9a	Rgl1
	Pcyt1b	Slc9a5
	1110051M20Rik	Ptpn18
	Zfp292	Dnm3
	Gm26394	Col2a1
	Selenon	Ifi203-ps
	Fsd1l	Klf11
	Creb3l2	Tbc1d16
	Asap3	Gm3919
	Ikbip	Gm12580
	Gm5527	Gm1976
	Gm15452	Esr1
	Cracr2a	Gm2349
	Fbxo40	Gm43388
	Adcy9	Soat2
	Bcl2l2	Ms4a14
	Gm26520	Crocc
	Sema6b	C4b
	Lrrc1	H2-Oa
	Csrp2	Mpp7
	Tram2	Sytl2
	Lrp12	Hist1h2ae
	Gm37233	Milr1
	Mzt2	Mical3
	Usp44	Slc10a7
	Ccdc138	Ifitm2
	E330020D12Rik	Gm20513
	Gm14399	Smad1
	Camk2a	Srl
	Oprd1	Cenpu
	Phlda1	Amer1
	Usp9x	Qrich2
	Vash2	I730030J21Rik
	Pttg1	Pla2g4a
	Mpp2	Mettl27
	Fggy	Nphp4
	Spef2	Apobr
	Phf24	Dnal1
	Nes	AU015228
	Nqo2	Gpr176
	Prkra	C330011M18Rik
	Sec22c	Dmwd
	Naip6	Bcam
	Gcat	Gm37120
	Zfp995	Cenps
	Retsat	Intu
	Lrch3	Prelid2
	Cdh24	Xirp1
	Fxn	Gm11971
	Abhd4	Trp73
	Tert	Kctd12
	Raet1d	Fen1
	Ccdc69	Necab3
	Zfp703	Ikbip
	Slc43a1	Ppargc1b
	Ptgir	Elk3
	Insr	Retsat
	Mctp2	Gprin3
	Khk	Sec14l5
	Atrx	Cers6
	Ppp1r12b	Morrbid
	Cmpk2	Olfr266
	Dab2ip	S1pr2
	Noxred1	Fam222a
	5830417I10Rik	Dusp19
	Lix1l	Ppm1l
	Serpina3g	Plcd1
	Cpped1	Sema6a
	Mnd1	Plpp3
	Bend4	Dars2
	Lrtm2	Zfp945
	Selenbp1	Dyrk3
	Parp16	Slc28a2
	Ssbp2	4930580E04Rik
	Cnrip1	Sh2d3c
	Perm1	Prx
	Slfn5	Nr4a2
	Cd2	Cnnm4
	Nptxr	Zfp629
	Fbxo36	Cdkl5
	Tns1	Prkra
	Calcrl	Gcat
	Rab43	Caprin2
	Gm4759	Gbp8
	Phldb1	Gpr55
	Plekha6	Zfp518b
	Rapgef3	Tspyl4
	Tlr2	Slamf9
	Dnah1	Tstd3
	Fgr	Ackr2
	Pkd2	Nos2
	Gm15792	Perm1
	Jaml	Fggy
	Myo6	Slc12a8
	Acot11	Hist1h2bq
	Gas2	1600014C10Rik
	Gm16001	Ccdc173
	Gpr155	Hspb7
	Gm42870	P2ry13
	Spn	Etv5
	Fv1	Dnaaf2
	Zfp382	Wdr78
	Narf	Dst
	Cmc2	Pla2g4c
	Msh5	Myh7b
	Gm10552	Pdp1
	C130083M11Rik	Poglut2
	Mcoln3	Enpp6
	Ccnb1-ps	Mlf1
	Cryz	Myo3b
	Gm16185	Synpo2l
	Tnnt1	Cdyl2
	Gm44659	Jag2
	Prrg1	Slc35d2
	Gm11914	Gm8810
	Ptpn18	Cep19
	Gm42572	Cfap53
	Ociad2	Chek2
	Gm45187	Plekha4
	Usp49	Phactr2
	Gm19327	Zfp994
	Nrarp	Skiv2l-ps1
	Dlx1as	5033406O09Rik
	Metrn	Gm30467
	Gm5824	Gm17322
	Glb1l	Lrtm2
	Slc2a8	Cdhr4
	4932438A13Rik	Ptgs1
	Ppp1r3b	1700121C08Rik
	Acss2	Lrrc49
	Dnph1	Tceal8
	Hhat	Gbp2
	Olfm1	Ckb
	5830432E09Rik	Trim7
	Cdc14b	Ak1
	Oit3	Arhgap33os
	Magi3	Vwa7
	Mir8116	Ift74
	9230114K14Rik	Liph
	Stard10	Phldb1
	Cdc42bpa	Ccdc88a
	Lpar5	Trpm2
	D2hgdh	Ccdc69
	Bbs7	Slc25a40
	Caprin2	Gm11832
	Cby1	Btbd6
	Stard9	Trim32
	Aldh5a1	Itgae
	Ube2t	Ccsap
	Efcab7	1700086O06Rik
	Tigd3	Gm37065
	Gm9770	Slc4a9
	Trpm2	Cbx3-ps8
	Gm5424	Tmtc4
	Slfn10-ps	Khk
	Inpp5j	Akip1
	Btbd8	Eng
	Car9	Gpx4-ps2
	Rab32	Gm49064
	Tmod2	Map3k12
	Tnfsf10	Stoml1
	Dglucy	Gprc5b
	Gm29093	Gm37033
	F730043M19Rik	1700029N11Rik
	A530032D15Rik	Cercam
	Cenps	Ift81
	Gm27252	Ccl3
	Cmya5	Prkar1b
	Arhgap31	Lrfn1
	Ipcef1	Plekhh3
	Prdm16	Tex15
	Gm9259	Hist1h3f
	Hykk	Tubb4a
	Zfp111	Pigr
	Ago4	Sema4c
	Zfp831	Akr1e1
	Gstt3	Ston1
	Gm10095	Trp53cor1
	Gm47242	Ctnnd1
	Ntn5	Ttc9
	Ighj2	Rpa3
	Lifr	Hsf2bp
	Cd93	Bfsp1
	Rpgrip1l	Map3k13
	Zfp799	Stac2
	Uprt	BC051142
	Pkn3	Mcoln3
	Ankrd9	Gm13398
	Spin2c	Hist1h2bf
	Gm25265	Gm2788
	Faah	Gm37091
	Tmem144	Ltbp2
	Ttc26	Stx1a
	Plekhh3	Ybey
	Neurl2	Rapgef3
	2900026A02Rik	Ank2
	Gm16315	Ybx2
	Ankrd13b	Gstm4
	Tet1	Hspa2
	Ighj4	Ky
	Gramd1c	Trib2
	Zfp937	Hhex
	Abcb4	Gm31579
	Zbtb8a	Gm45606
	6720489N17Rik	Rabl2
	Hfe	Car7
	Fan1	Fxn
	Gm14410	Oit3
	Nrgn	Pard3b
	Tnk2os	Stum
	Adarb1	Atp2a1
	Zbp1	Nudt1
	Herc6	Saxo2
	Gas7	Ccdc63
	Tmem181a	Olfr31
	Tbc1d32	Vrk2
	S1pr1	AC125070.1
	Gm8615	Gm44250
	Cradd	Entpd4b
	Slc25a35	Gm10522
	Kcnd1	Ssx2ip
	Hist1h1e	Tnfsf11
	Stx1a	Mep1a
	Gm12454	Gm42879
	Gm31749	Endou
	Afdn	Abcg2
	Sdc1	Mroh8
	Arfgef3	Ceacam1
	Gbp8	Gm36933
	Gm5171	Slit1
	Rom1	Cdkl4
	Hist1h1d	Agap1
	Atpif1	Agtrap
	2010309G21Rik	Mmp11
	Piwil2	Ltk
	3300002I08Rik	Gm50260
	9530077C05Rik	Sash1
	Zdhhc14	5830428M24Rik
	Gmpr	Papln
	Gm16091	Pip4p2
	1700016L21Rik	4930417H01Rik
	Gm49783	Fat1
	D930015M05Rik	Nr1h3
	Efr3b	Rexo5
	Gm12063	Kif5a
	5930430L01Rik	Myh15
	Zfp229	Reck
	Dusp19	Gm48796
	Enc1	Gm48455
	Plpp3	Tgtp1
	Gm38414	Pbld2
	Dap	Gm48073
	Gm37065	Tcp11
	Vill	Cyp11a1
	Gm49599	Bbs1
	Gm16364	Gm20008
	Rgs9bp	Atpif1
	Zfp759	Akr1b10
	Fmn2	Gspt2
	Gm42141	Tnfrsf19
	Camk2n2	Dlg3
	Smarcd3	Gm43748
	Itm2a	Dock7
	Pgbd1	Gpr152
	Zfp518b	Bglap3
		Gm36756
		Cyp4f16
		Rnf227
		Opn1mw
		Gm42450
		Fam50b
		Gm5903
		Fsd1l
		Hist1h3a
		Mcemp1
		Tbc1d19
		4833438C02Rik
		Lmna
		Slc43a1
		Cacna1d
		Arhgef16
		Zfp820
		Zfp61
		Gm5069
		Camk2a
		Ly96
		Scml2
		Muc1
		Gimap7
		Slc23a1
		Isg20
		Zfp458
		Scrn3
		Avil
		Slco4a1
		Ccn6
		9930012K11Rik
		9230114K14Rik
		Hmcn2
		Kcnab3
		Fah
		Myl4
		Rdm1
		Fam81a
		Cradd
		Mzt2
		Csf1
		Hjurp
		Prr7
		Sit1
		Myo6
		Lhpp
		Gm26394
		St5
		Rap1gap2
		Tle2
		Cdh24
		Gm11517
		Tert
		Matk
		Cyp39a1
		Bivm
		Olfm1
		Tmem151a
		Cntnap1
		Clcnkb
		Efcab7
		Neu3
		Fam20c
		Arl15
		Rom1
		Oprd1
		Noxred1
		Homer3
		Galnt12
		Gm10643
		Gm31410
		Sap30
		Mmrn2
		Arhgef10
		Gas8
		Selenop
		Dip2c
		Gucy2c
		Uap1l1
		Kif28
		Gng4
		Tnnt1
		9130015A21Rik
		Ido2
		Gm3756
		Tnip3
		Cgnl1
		Gm19554
		Jazf1
		Olfr1420
		Iqsec2
		Lama4
		F11r
		D730003K21Rik
		4931440P22Rik
		Osbpl1a
		Gm48362
		Nmrk1
		Fndc9
		Ppt2
		Chst14
		Serp2
		Cldn4
		Vash2
		Stard9
		Myom3
		Tnfsf9
		Cyp4f17
		Gm45843
		Bahcc1
		Rtl8b
		Cbarp
		Tmem205
		Wnt10a
		Reep2
		Fam167b
		Kcnj1
		Gm42653
		Camsap3
		Spn
		Itga11
		Gm14029
		Bbs5
		Gas2l1
		Cyp4f39
		Zfp467
		Olfml2a
		Hist1h2ad
		Drp2
		Mx2
		Lrrc75a
		Lix1l
		Mpv17l
		Rab17
		Raet1d
		Nkd2
		Gm14963
		2900052L18Rik
		Mx1
		Slco5a1
		Gm20633
		Tmem136
		Vmn1r-ps135
		Scml4
		Gm11707
		Fmn2
		Plekha6
		Tex52
		Pcgf2
		Serpinb1a
		Maged2
		Lhfpl3
		Topaz1
		Spa17
		Xylb
		Gm11223
		Gm14028
		Apon
		Depdc7
		Klrb1
		Zfp949
		Arhgap8
		AC106834.1
		Gm42435
		Duox2
		Gm42838
		9330159M07Rik
		Gm19696
		4933411E08Rik
		Trim46
		Gm44041
		Fam229b
		Mrnip
		Fgr
		Nptx1
		Gm15347
		Cbs
		Tob1
		Sema6b
		Dnaic2
		Lrrn4
		Med12l
		Gm36948
		Gm7932
		Rgs9
		Daam1
		Trim62
		4933430A20Rik
		Hpn
		Gm49959
		Galm
		Usp43
		Gm14276
		Gm44013
		Fbxw17
		Tesmin
		Ranbp17
		2810408I11Rik
		Tlr5
		Gm35520
		Gm12454
		Slc29a4
		Rundc3b
		Gm13237
		Card19
		Gm26510
		Exoc3l
		Tssk3
		Mir3113
		Ankrd13d
		Gm45902
		Gm12185
		Gm45011
		Rac3
		Syngr4
		Zfp599
		5730435O14Rik
		Hc
		Casq1
		Mycl
		Car9
		4930553P18Rik
		Acot11
		4930509G22Rik
		A530040E14Rik
		Gm26766
		Sspn
		Ccdc162
		Tmod2
		Vill
		Clip3
		Kctd19
		Notch3
		Zcchc3
		Mettl15
		Tubd1
		Madcam1
		Pls3
		Kalrn
		Zfp703
		Cdk18
		Gm48427
		Ttc8
		Bhlhe41
		Gm47345
		Nme4
		1110002J07Rik
		Gm44889
		Dipk2a
		Hist1h4c
		Ccdc170
		Gm36401
		Rps6ka2
		BC022960
		Acta1
		Gpr34
		Phf24
		Gpnmb
		Gpr61
		Gm31897
		Gm10252
		Scn11a
		Pir
		Zfp442
		Psd3
		Aldh5a1
		Gm8251
		Prkch
		Zfp300
		Arhgap18
		Lgals1
		Ifih1
		Meig1
		Eda2r
		Gm21960
		Gm17745
		Dgat2
		Gm46506
		Ripor3
		Aif1
		Nanos1
		Lipg
		Syn1
		Rgs2
		Gm47652
		Ccl25
		Lzts1
		Rcor2
		Gm12066
		Ociad2
		Gli1
		Tbc1d30
		BC051537
		Gm19327
		Il1bos
		Gm38037
		Gm45425
		Gm27224
		Oas1a
		Tmem144
		Zap70
		Dnah8
		Sec14l2
		Slc31a2
		Dnmt3l
		Gm45053
		Ptpru
		Frmd4a
		Nqo2
		Pcdh8
		Gm5648
		Alpk1
		Greb1
		Bex6
		Gm36634
		Amy1
		Hdgfl3
		Tmem9
		Usp2
		Steap3
		Gm18342
		Cfap45
		B3gnt8
		4933427J07Rik
		Nyx
		D630008O14Rik
		Gm33142
		Hist1h2bn
		Meiob
		Shisal1
		Nrap
		Haus5
		Armh2
		Gm34095
		Fam221a
		Gm48038
		Gm5547
		Prox2
		Gdpgp1
		Gm29126
		Gm19325
		Gm14410
		Gm16364
		Hist1h3b
		Vegfd
		43718
		Cntn4
		Inka1
		Pam
		Gm40634
		Ccdc184
		Adcy9
		Cby1
		Bphl
		4922502D21Rik
		Slc5a5
		Slc17a8
		Ifi208
		Mcam
		Celf5
		Srpk3
		Ccl27a
		Gstk1
		Gm9530
		Ccr6
		Zdhhc15
		Bbof1
		Gm37170
		Gm34276
		Gm12093
		Muc5b
		Aldh1l2
		Trim2
		Gm39307
		Cacna1h
		Tspan4
		Il23a
		Hap1
		Cd5l
		Scn3a
		Gm42743
		Dlk2
		Insyn1
		Aox4
		4930551I23Rik
		Nlrx1
		Zfp229
		Far2os1
		Wfikkn2
		Prrg1
		Gm36936
		Fbxo24
		Trim36
		Unc93a
		Gm47640
		Tgtp2
		Gm32184
		Robo4
		Cd70
		Cmtm4
		Siah1b
		Gm19345
		Dnah7a
		Prdm5
		Ebf4
		Mmp9
		Hdac11
		Chil6
		Sv2a
		Arhgap29
		Dzank1
		Pxylp1
		F730043M19Rik
		Gm3550
		Ms4a7
		Acvr2b
		Dnah11
		Parp16
		Cnrip1
		Pald1
		Fut1
		Tlr3
		Tfpi
		2810454H06Rik
		Igf2bp3
		Unc5b
		Tctex1d4
		Hist1h2bb
		Gm36738
		Gm13183
		Ctnnbip1
		Gm867
		Cbln3
		Gm50340
		P2ry12
		Celsr2
		4930513N10Rik
		Gm38204
		Ppp2r2c
		Fam135a
		Tmem107
		Ak9
		Pik3r6
		Plxnb1
		A930005H10Rik
		Catsperd
		Gm11110
		Gm25292
		Ptges3l
		Cbr4
		Gm11166
		Shd
		Rab32
		Hist1h2aa
		Slc22a17
		Tlr2
		Slc22a14
		Mrgpre
		Laptm4b
		Thbs4
		Gpat3
		Gm11613
[truncated: 232 more rows]

## Sheet: Figure 5
	Figure 5b								Figure 5c								Figure 5d																													Figure 5e
		Total	Expected	Hits	Raw p	FDR	Impact			Total	Expected	Hits	Raw p	FDR	Impact		Sample ID	Atr+/C G0	Atr+/C G0	Atr+/C G0	AtrC/- G0	AtrC/- G0	AtrC/- G0	AtrC/KD G0	AtrC/KD G0	AtrC/KD G0	Atr+/C G1	Atr+/C G1	Atr+/C G1	AtrC/- G1	AtrC/- G1	AtrC/- G1	AtrC/KD G1	AtrC/KD G1	AtrC/KD G1	Atr+/C S	Atr+/C S	Atr+/C S	AtrC/- S	AtrC/- S	AtrC/- S	AtrC/KD S	AtrC/KD S	AtrC/KD S		pmol/million cells
	Glycolysis / Gluconeogenesis	26	0.70784	8	1.6216e-07	1.3621e-05	0.34934		Pyrimidine metabolism	39	1.9681	11	1.4013e-06	6.2975e-05	0.17666		ribose-phosphate	376847	280558	154161	366955	199141	247658	252346	277399	219150	427138	695371	432969	1.56719e+06	423751	267295	367893	397306	362393	1.00639e+06	2.41216e+06	1.6272e+06	937036	846468	491441	836832	991741	592031		CD21-Cre		CD21-Cre
	Pyruvate metabolism	22	0.59894	6	1.5131e-05	0.00063548	0.18663		Glycolysis / Gluconeogenesis	26	1.3121	9	2.062e-06	6.2975e-05	0.35692		IMP	116399	138590	173520	107361	126346	130926	122828	120008	242934	317143	244599	200907	606788	124821	175797	278110	115687	185973	460559	1.51534e+06	694879	390798	382085	246948	319299	361084	289772		Atr+/C	AtrC/-	Atr+/C	AtrC/-
	Pyrimidine metabolism	39	1.0618	7	5.2825e-05	0.0014208	0.12796		Citrate cycle (TCA cycle)	20	1.0093	8	2.2491e-06	6.2975e-05	0.40859		AMP	1.07606e+06	820699	1.30551e+06	643248	832678	968979	575846	1.11081e+06	1.25991e+06	2.68774e+06	2.73488e+06	1.854e+06	4.50026e+06	1.29195e+06	1.30724e+06	2.37305e+06	1.07969e+06	1.07585e+06	3.75034e+06	1.38579e+07	8.34844e+06	3.65506e+06	2.74793e+06	896020	3.40865e+06	3.92199e+06	1.86245e+06		dATP	dATP	dCTP	dCTP
	Alanine, aspartate and glutamate metabolism	28	0.76228	6	6.7656e-05	0.0014208	0.39904		Alanine, aspartate and glutamate metabolism	28	1.413	9	4.1974e-06	8.8144e-05	0.39904		GMP	81993.2	95676.7	203234	51143.7	48729.4	59437.4	60285.2	45628.4	95784.5	348066	284466	103214	435260	51207.5	102291	196474	29661	71623.9	528784	1.736e+06	842315	234536	188294	87542.5	267638	241790	118123		0.03	0.04	0.1	0.12
	Citrate cycle (TCA cycle)	20	0.54449	5	0.00013385	0.0022486	0.22843		Purine metabolism	66	3.3307	13	1.1749e-05	0.00019739	0.06019		UMP	45042	33020.6	61113.3	52018.7	28085.9	52021.4	18990.8	29761.2	42549.1	130660	81751.9	70200.2	200333	46204.3	42817.1	151680	48748.9	53559.9	237273	992315	341229	190574	180588	79874.5	148361	167309	110666		0.04	0.01	0.14	0.08
	Arginine biosynthesis	14	0.38114	3	0.0055374	0.077524	0.2335		Pyruvate metabolism	22	1.1102	7	5.8564e-05	0.00070277	0.19803		CMP	327873	235277	312803	203070	263415	365921	260150	294016	461724	610659	583051	385660	795254	329857	334457	688401	257685	362162	905239	2.32258e+06	1.39631e+06	1.25187e+06	1.0487e+06	482743	1.35722e+06	1.16289e+06	771802		0.04	0.01	0.14	0.09
	Butanoate metabolism	15	0.40837	3	0.0067917	0.0815	0.03175		Pentose phosphate pathway	22	1.1102	7	5.8564e-05	0.00070277	0.51362		IDP	594298	445138	441564	180029	283163	324982	226577	275297	377946	680161	766820	503912	574036	341208	461580	459379	321046	386309	809893	1.40541e+06	1.43118e+06	744757	887398	422668	639782	748292	503428		0.04	0.06	0.13	0.1
	Glyoxylate and dicarboxylate metabolism	32	0.87118	4	0.0097951	0.096662	0.03175		Glutathione metabolism	28	1.413	6	0.0020983	0.022032	0.33138		ADP	5.31322e+06	4.01085e+06	3.53142e+06	1.55728e+06	2.02201e+06	2.59819e+06	1.80532e+06	2.46878e+06	2.66515e+06	5.03252e+06	6.70282e+06	4.25102e+06	3.53839e+06	2.76206e+06	3.36105e+06	4.72854e+06	2.39251e+06	3.09349e+06	5.89726e+06	1.13435e+07	8.87354e+06	5.3417e+06	5.87063e+06	3.43543e+06	5.08793e+06	6.11671e+06	4.18738e+06		0.12	0.04	0.34	0.07
	Cysteine and methionine metabolism	33	0.89841	4	0.010929	0.096662	0.10019		Butanoate metabolism	15	0.75697	4	0.0053493	0.049927	0.03175		GDP	140439	102400	126357	50308.7	54488.9	104065	77633.3	87588.6	112145	146173	196722	124962	223644	87535.9	137878	133190	91858.2	120568	289637	727182	393129	341462	285619	111634	318668	302027	184175		0.08	0.02	0.26	0.13
	Fructose and mannose metabolism	18	0.49004	3	0.011507	0.096662	0.08834		Glyoxylate and dicarboxylate metabolism	32	1.6149	5	0.01979	0.16623	0.0635		UDP	1.12148e+06	1.00245e+06	1.08576e+06	525325	648576	814139	626933	822026	778113	1.8698e+06	2.24921e+06	2.00157e+06	2.37599e+06	1.187e+06	1.17389e+06	1.69097e+06	1.03761e+06	1.85002e+06	3.76494e+06	5.88471e+06	4.23197e+06	3.15756e+06	3.12312e+06	1.68515e+06	3.39415e+06	3.74339e+06	2.2566e+06
	Amino sugar and nucleotide sugar metabolism	37	1.0073	4	0.016304	0.1245	0.0951		Arginine biosynthesis	14	0.70651	3	0.030075	0.21754	0.2335		CDP	74789	72145.8	72933.6	51846.8	67460.2	79575.2	59064.8	56927.1	51818.3	136439	133040	122111	138654	96320.8	103091	93968.6	71341.2	90274.1	258206	333309	341721	276403	227381	99765.7	209167	234152	115637
	Pentose phosphate pathway	22	0.59894	3	0.020138	0.14096	0.29041		Glycerophospholipid metabolism	36	1.8167	5	0.03166	0.21754	0.16225		ATP	2.13135e+07	1.86466e+07	1.61162e+07	1.51828e+07	1.66733e+07	2.29242e+07	2.29242e+07	2.71893e+07	3.06435e+07	1.87599e+07	2.59328e+07	2.24001e+07	2.62874e+07	2.72055e+07	3.38544e+07	2.91687e+07	2.71291e+07	3.33864e+07	2.58603e+07	3.00101e+07	3.32858e+07	5.17813e+07	5.38264e+07	3.02908e+07	4.69969e+07	3.81895e+07	4.28973e+07
	Ascorbate and aldarate metabolism	10	0.27224	2	0.028345	0.18315	0.25		Starch and sucrose metabolism	15	0.75697	3	0.036256	0.21754	0.18751		GTP	799172	627326	652068	510993	826183	1.13355e+06	817025	1.52213e+06	1.87988e+06	756893	917756	1.01677e+06	1.53501e+06	1.24908e+06	1.31539e+06	1.46557e+06	1.30257e+06	1.63608e+06	1.71739e+06	2.39554e+06	2.40047e+06	3.97674e+06	4.40428e+06	1.64151e+06	3.91251e+06	3.66651e+06	2.86545e+06
	Glutathione metabolism	28	0.76228	3	0.038271	0.22962	0.04664		Nicotinate and nicotinamide metabolism	15	0.75697	3	0.036256	0.21754	0.23465		UTP	6.03316e+06	5.72054e+06	4.36342e+06	4.39578e+06	5.14237e+06	7.98338e+06	7.08457e+06	8.23009e+06	8.53447e+06	7.04136e+06	9.96283e+06	1.02569e+07	8.79015e+06	1.05321e+07	1.13444e+07	9.74589e+06	8.29021e+06	1.13496e+07	1.25098e+07	1.48153e+07	1.61096e+07	2.04015e+07	2.41035e+07	1.88921e+07	1.95712e+07	1.82012e+07	1.97899e+07
	Inositol phosphate metabolism	30	0.81673	3	0.045687	0.25584	0		Fructose and mannose metabolism	18	0.90837	3	0.058357	0.31799	0.08834		CTP	244908	251891	247321	266402	328574	435842	391818	507377	573247	524512	663863	675807	603590	796084	597756	601066	675776	738594	1.0922e+06	1.25717e+06	1.17339e+06	2.00107e+06	1.9078e+06	1.08083e+06	1.5116e+06	1.77236e+06	1.35548e+06
	Starch and sucrose metabolism	15	0.40837	2	0.06071	0.31873	0.04144		Inositol phosphate metabolism	30	1.5139	4	0.06057	0.31799	0		dAMP	44596.8	57815.2	35485.7	37954.5	44609.2	58635.2	33030.4	42942.5	73565.5	54504.4	56156.9	31383	44597.3	28078.8	52029.1	59459.4	27244.6	50374.1	94048.6	133828	119203	98282.9	121374	73479.1	125481	54507.2	110645
	Arginine and proline metabolism	38	1.0345	3	0.08179	0.3923	0.10985		Pantothenate and CoA biosynthesis	19	0.95883	3	0.066858	0.33036	0.20714		dCMP	18267.9	18995.7	13215	7444.95	15681.4	10327	17413.7	9080.98	17576.4	26302.7	18848.9	21495	75966.7	14655.2	7403.96	9418.5	3302.63	8530.52	56910.6	90030.2	61935.2	28860	38807.8	10711.5	8999.36	38016	31383.7
	Pentose and glucuronate interconversions	18	0.49004	2	0.084065	0.3923	0.20312		Cysteine and methionine metabolism	33	1.6653	4	0.080785	0.37038	0.10019		dTMP		14887.5	14789.4	7995.6	14107	15318.4	10330.2	16518.1	18140.7	7145.57	11676.2	7432.64	44470.1	11851.3	3275.92	13951		11988.6	16109.2	65961.5	59561.3	17691.7	11771.4	17787.2	13212.1	14809	14811.8
	Pantothenate and CoA biosynthesis	19	0.51726	2	0.092377	0.4084	0.2		Ascorbate and aldarate metabolism	10	0.50465	2	0.086982	0.37038	0.25		dGDP	4.95889e+06	3.75099e+06	3.16088e+06	1.6299e+06	2.11335e+06	2.58347e+06	1.78567e+06	2.50072e+06	2.7984e+06	5.11856e+06	6.74183e+06	4.21938e+06	5.17792e+06	2.68456e+06	3.22404e+06	4.0201e+06	2.44659e+06	3.1262e+06	6.05234e+06	1.04468e+07	9.05778e+06	5.13701e+06	6.206e+06	3.58155e+06	4.72523e+06	6.09403e+06	4.01234e+06
	Purine metabolism	66	1.7968	4	0.10106	0.42447	0.18663		Glycine, serine and threonine metabolism	34	1.7158	4	0.088186	0.37038	0.17577		dCDP		11635.8	5846.33		4188.61			4955.15		18107.6	8257.94	17718.1	20643	7432.79		9910.33	7432.79	13194.7	30539.1	42917.4	42456.7	18977.5	24522	8255.24	23216.3	16518.2	19824.2
	Synthesis and degradation of ketone bodies	5	0.13612	1	0.12907	0.51629	0		Neomycin, kanamycin and gentamicin biosynthesis	2	0.10093	1	0.098415	0.39366	0		dATP			4840.96		4955.23		4130.11	6607.76	7432.76		7433.95	5782.68	24776	8259.4	7428.47	5788.01	4955.33	11563.2	31380.8	42904.8	28079.2	29728.7	16514.3	21508.6	38766.9	14866.4	17348.4
	Nitrogen metabolism	6	0.16335	1	0.15286	0.55828	0		Propanoate metabolism	23	1.1607	3	0.10596	0.40457	0.01777		dGTP	2.23083e+07	1.97342e+07	1.63475e+07	1.66736e+07	1.68313e+07	2.26211e+07	2.1394e+07	2.59399e+07	3.07023e+07	2.00554e+07	2.51613e+07	2.32595e+07	2.57405e+07	2.66307e+07	3.39625e+07	2.89819e+07	2.64422e+07	3.29841e+07	2.68542e+07	3.08414e+07	3.29739e+07	4.98441e+07	5.30083e+07	3.43581e+07	4.5405e+07	4.21981e+07	4.11018e+07
	D-Glutamine and D-glutamate metabolism	6	0.16335	1	0.15286	0.55828	0.5		Amino sugar and nucleotide sugar metabolism	37	1.8672	4	0.11227	0.41003	0.0951		dCTP	11563.2	14647.4	9907.01	12387.1	13214.8	12391.6	9910.31	14040.6	18168.1	20708.8	33934.5	23123.3	18168.1	17333.7	17212.3	21476	21435.2	28079.2	80933.9	113032	74322.4	81792	68546.7	69363.9	86730	66092.3	85896.4
	Valine, leucine and isoleucine biosynthesis	8	0.2178	1	0.19855	0.69494	0		Valine, leucine and isoleucine degradation	40	2.0186	4	0.13896	0.48638	0.10338		dTTP	6636.32	7445.1	23951.7	6610.8	4946.61		5383.23		4129.63	12938.5	16480.2	5777.82	37953.7	5819.95	4122.63	10731.4			97454.3	119343	76223.8	75109.8	59508.2	46141.5	65455.2	41350.3	46226.9
	Valine, leucine and isoleucine degradation	40	1.089	2	0.29766	1	0.0392		Glycerolipid metabolism	16	0.80744	2	0.19148	0.64338	0.04361
	Histidine metabolism	16	0.43559	1	0.35845	1	0		Synthesis and degradation of ketone bodies	5	0.25232	1	0.22838	0.71333	0
	Glycerolipid metabolism	16	0.43559	1	0.35845	1	0		Pentose and glucuronate interconversions	18	0.90837	2	0.22928	0.71333	0.20312
	Mannose type O-glycan biosynthesis	17	0.46282	1	0.37611	1	0		Nitrogen metabolism	6	0.30279	1	0.26745	0.77469	0
	Terpenoid backbone biosynthesis	18	0.49004	1	0.39329	1	0		D-Glutamine and D-glutamate metabolism	6	0.30279	1	0.26745	0.77469	0.5
	beta-Alanine metabolism	21	0.57171	1	0.4421	1	0.05597		Arginine and proline metabolism	38	1.9177	3	0.29992	0.82528	0.10985
	Propanoate metabolism	23	0.62616	1	0.47249	1	0.01269		Thiamine metabolism	7	0.35325	1	0.30457	0.82528	0.66667
	Lysine degradation	25	0.68061	1	0.50127	1	0		Valine, leucine and isoleucine biosynthesis	8	0.40372	1	0.33983	0.86501	0
	Galactose metabolism	27	0.73506	1	0.52851	1	0.00228		Sulfur metabolism	8	0.40372	1	0.33983	0.86501	0.12766
	Porphyrin and chlorophyll metabolism	30	0.81673	1	0.56667	1	0		Histidine metabolism	16	0.80744	1	0.56516	1	0
	Glycine, serine and threonine metabolism	34	0.92563	1	0.61289	1	0.04254		Mannose type O-glycan biosynthesis	17	0.8579	1	0.58734	1	0
	Glycerophospholipid metabolism	36	0.98008	1	0.63416	1	0.01896		Terpenoid backbone biosynthesis	18	0.90837	1	0.60841	1	0
	Fatty acid degradation	39	1.0618	1	0.66395	1	0.18092		Selenocompound metabolism	20	1.0093	1	0.6474	1	0
	Fatty acid elongation	39	1.0618	1	0.66395	1	0.25661		beta-Alanine metabolism	21	1.0598	1	0.66543	1	0.05597
	Tryptophan metabolism	41	1.1162	1	0.68247	1	0		Aminoacyl-tRNA biosynthesis	48	2.4223	2	0.70913	1	0
	Tyrosine metabolism	42	1.1434	1	0.69136	1	0.02463		Lysine degradation	25	1.2616	1	0.7289	1	0
	Fatty acid biosynthesis	47	1.2795	1	0.73228	1	0.00213		Galactose metabolism	27	1.3625	1	0.75602	1	0.00228
	Aminoacyl-tRNA biosynthesis	48	1.3068	1	0.7398	1	0		Folate biosynthesis	27	1.3625	1	0.75602	1	0.08974
									Porphyrin and chlorophyll metabolism	30	1.5139	1	0.79176	1	0
									Fatty acid degradation	39	1.9681	1	0.87077	1	0.18092
									Fatty acid elongation	39	1.9681	1	0.87077	1	0.25661
									Tryptophan metabolism	41	2.0691	1	0.88382	1	0
									Tyrosine metabolism	42	2.1195	1	0.88984	1	0.02463
									Fatty acid biosynthesis	47	2.3718	1	0.91565	1	0.00213
[truncated: 16 more columns]

## Sheet: Figure 6
	Figure 6a									Figure 6d				Figure 6f
	pmol/million cells				pmol/million cells					CD21-Cre AtrC/-				Gene/202201	cumulative Z	DNA replication initiation	G2/M checkpoint
	CD21-Cre				CD21-Cre				dNTPs	0 mM	0.25 mM	0.5 mM		Mlf2	0.000391
	Atr+/C	AtrC/-	AtrC/- + dNs		Atr+/C	AtrC/-	AtrC/- + dNs			11.3017	2.47344	0.433815		3110079O15Rik	0.00087
	dATP	dATP	dATP		dTTP	dTTP	dTTP			0.000717	1.90274	1.43766		Slc18a2	0.00146
	0.24	0.13	0.5		0.3	0.31	0.49			2e-06	0	0		Sharpin	0.00154
	0.48	0.32	1.29		0.47	0.23	0.32			2e-06	3.19939	2.6557		Kctd20	0.00155
	0.75	0.2	1.22		0.5	0.2	0.28			0	0.088095	0		Reg1	0.0016
	0.28	0.25	0.56		0.32	0.09	0.15			0.180086	0.002108	2.14536		Dync1li2	0.002126
	0.29	0.15			0.34	0.06				0.946996	5.42702	0		Hspb2	0.00233
	0.69	0.08			0.62	0.07				69.8003	1.51001	7.3756		Ubxn2a	0.002593
	0.29	0.23			0.23	0.29				11.8567	0	0		Arsj	0.00302
		0.38				0.17				0.027674	0.752042	0		St3gal2	0.00348
		0.36				0.16				3.14819	3.77372	0.083279		Cbx5	0.00515
										47.5453	0	1.95485		Cldn18	0.0066
										3.69248	0.002065	0		Gga1	0.00683
										0.007498	0	0.007975		Npr1	0.008308
										0.486196	0.069245	0.10795		Fzd8	0.00834
										0	0	0		Sgms2	0.00835
										0.076693	3.07356	0		Aurkaip1	0.00873
										30.9083	0.538831	0		Tnfrsf4	0.00902
										1.86775	0.50486	2.4e-05		Sprr2h	0.00942
										0	73.2435	0.057917		Stambpl1	0.00951
										0	0.752704	0		Tmem181a	0.00992
										0.275631	0	0.11878		Cyp2c38	0.01033
										12.9481	3.65883	8.78562		Hexdc	0.01079
										1.54584	2.88642	1.84235		Ypel5	0.012406
										1.24548	1.79795	7.95501		Tnfrsf17	0.01291
										0.209455	1.24666	0.000461		Plekhf2	0.013972
										2.2829	1.22226	0.001496		Sf3b4	0.01411
										0.020199	1.7548	0		Ptpn2	0.014576
										0	6.9065	0.138967		Ddx51	0.015186
										0.29013	0	0		Sub1	0.015906
										0.8389	1.69644	0		Prss55	0.0159407
										0	12.2837	0		Rabggtb	0.01598
										10.752	0	0		Wdfy2	0.01638
										0	1.83941	7e-06		Unc13b	0.0168175
										1.33161	2.00867	0.5264		Efhb	0.016825
										0	0.188229	3e-06		Map3k2	0.01683
										0.074801	0.005285	0.085291		Gabarap	0.01727
										0	0	0		Wdr86	0.01732
										0	94.3906	1.3e-05		Mitf	0.017402
										0.25266	8.59774	0		Nt5c3	0.01745
										23.4445	0	0.001681		Barx1	0.017561
										0	0	14.0421		Bst2	0.0176
										2.07775	0.480026	0.014768		Foxl2	0.01793
										0.299437	0.002213	0		Vmn2r3	0.018226
										7.89128	0.043521	1.21813		Fam185a	0.01895
										0	0	0.437079		Rbm8a	0.018958
										0.416133	0	0		Kctd21	0.0191
										0	0.165447	0.969919		Lyg2	0.01938
										2.58687	0.00013	1.9445		Ccdc148	0.0194
										0.707784	2.8e-05	0		Cyp2j8	0.01999
										0.999412	15.779	1.9e-05		Trim52	0.02056
										0.077493	1.73669	0		Psrc1	0.02062
										119.739	4.11097	0		44815	0.021479
										7.14019	5e-06	0		Kremen2	0.0228
										4.88847	0.590118	0		S100a10	0.0236
										0	0	3e-06		Acox3	0.02483
										0	0.267933	0		Cxcr6	0.025192
										2.661	0	0		4933402P03Rik	0.02534
										0.082648	0.239841	0		Samt3	0.02578
										0	0	0.118865		Samt4	0.025832
										8.11529	3.68048	0		Sall3	0.026849
										12.8769	1.02321	0		B430306N03Rik	0.02688
										0	2.518	1.14977		Scn3a	0.027039
										0.09087	0	0		Bbs2	0.02726
										0	0.719505	3.72529		Phf20l1	0.02765
										0	0.449034	0		4921506M07Rik	0.02793
										12.5502	0	1.7e-05		Wbscr16	0.0281
										0.538799	0.000125	0.019288		Ceacam5	0.02837
										0.338936	0	0		Incenp	0.02886
										4.27233	0.886148	0.290631		Lcn3	0.02911
										1.81122		0.035015		Ifi35	0.02924
										0.000365		0.784918		Plg	0.029486
										0		1e-05		Vav3	0.0295496
										0		2.8681		Mrgpre	0.0302
										0.000597		0		Msh2	0.030712
										0		0		Klhl12	0.03141
										1.49946		0		Ciz1	0.031614
										0				Ferd3l	0.03169
										0				Kcnj4	0.031875
										2.70372				Slc12a4	0.03196
														Adal	0.032365
														Tmem158	0.03247
														Fam160b1	0.03263
														S100a8	0.03276
														Dcaf6	0.033326
														Sgol1	0.03361
														Akap3	0.03366
														Tdpoz4	0.03548
														Ppp1r32	0.035778
														Prss12	0.035787
														Pygo1	0.035962
														Nhlh2	0.03633
														Fam149b	0.036415
														Cyp20a1	0.03693
														Prkaa2	0.03775
														Tppp	0.03777
														Skint11	0.038577
														P4hb	0.03864
														Adamts10	0.038815
														Tmem26	0.03965
														4930544D05Rik	0.03991
														1700006A11Rik	0.04096
														Klk7	0.04397
														Srsf3	0.0444
														Agbl3	0.04465
														Tspan8	0.04471
														Ivd	0.04525
														Inhbb	0.045567
														Bend5	0.04649
														Muc1	0.047627
														Tekt3	0.04772
														Odf1	0.047781
														Gm5936	0.04786
														Tmem151b	0.04799
														44622	0.04899
														Enox1	0.04942
														Capns2	0.05013
														Oma1	0.050892
														Gsdmcl1	0.051105
														Pbrm1	0.05132
														Pou1f1	0.05148
														Tfec	0.05163
														Ddx3y	0.051883
														Bcap31	0.05291
														Trpa1	0.05433
														Ggps1	0.054437
														Raet1d	0.0546
														Bag6	0.05479
														Zfp599	0.05508
														Cfh	0.05521
														Speer2	0.05538
														Pipox	0.055499
														Ccnb3	0.05661
														Them5	0.056732
														Ovch2	0.057101
														Zwilch	0.05749
														Cfhr2	0.05761
														1700021F05Rik	0.058348
														Kif23	0.05858
														Acoxl	0.059455
														Mug1	0.059637
														Dmd	0.06028
														Cisd3	0.060328
														Kdm1a	0.06123
														Ptgr1	0.06177
														Prmt8	0.0620453
														Smim12	0.062068
														Rab24	0.062631
														Hs3st3a1	0.062923
														Arc	0.06347
														AU021092	0.06362
														Tulp1	0.06398
														Tbc1d9	0.06532
														Cyp4a14	0.06636
														Ap1s2	0.06855
														Ccl27a	0.068707
														Mrpl48	0.07047
														Fam73a	0.07066
														Ambp	0.070788
														Snx18	0.0712
														Galns	0.07213
														Lin7b	0.072646
														Rab8a	0.07269
														Wdr20b	0.07309
														Krt86	0.07381
														Ptk6	0.07432
														Dnttip2	0.075524
														Socs6	0.07556
														Slc23a2	0.0757289
														Alx3	0.0758387
														Scgb2b3	0.075971
														Crygs	0.076455
														Ovol2	0.077212
														Rundc1	0.07746
														Wwp1	0.078044
														Tmem87b	0.07812
														Zfp112	0.078658
														Gm14420	0.078737
														Rbm39	0.079243
														Fitm2	0.07965
														Bbs4	0.079868
														Ndor1	0.079877
														Eef2	0.0799
														Nfatc3	0.0813
														Npm2	0.08245
														Adam12	0.0826
														Fkbp1b	0.083558
														Ang6	0.0838283
														Kctd7	0.08438
														Atp2c1	0.08439
														Gtsf1l	0.085011
														Cpn1	0.085175
														Vmn2r42	0.08539
														Keap1	0.08551
														Cxcl9	0.085923
														Prorsd1	0.086142
														Laptm4b	0.087039
														Fbxo24	0.0872
														Csnk1d	0.087388
														Galk2	0.088202
														Arhgef9	0.08826
														Rhog	0.08836
														Hsp90aa1	0.088379
														Fam212a	0.08873
														Napsa	0.08926
														Vmn2r10	0.089556
														Ogfod3	0.090034
														Ifnab	0.0906
														Pydc4	0.092086
														Rbm12b2	0.09261
														Zbtb26	0.093449
														Lrrn4cl	0.093457
														Dmrt1	0.094769
														Kcnd2	0.094907
														Il21r	0.09578
														Vmn1r224	0.09696
														Pbld1	0.097143
														Vmn1r64	0.097367
														Slc39a1	0.09844
														Fam159b	0.09867
														Vps26a	0.0989504
														Ntan1	0.09915
														Prkcdbp	0.09927
														Lrrc63	0.099549
														Nkapl	0.10002
														Fbp1	0.10024
														Tmem47	0.100414
														Iqcf1	0.10067
														Myocd	0.10073
														Cyp2j9	0.10162
														Klhdc10	0.10176
														Nmur1	0.10214
														Tmem236	0.10239
														Mepe	0.10285
														Ube3b	0.10287
														Vmn2r86	0.103338
														Eif3j1	0.104
														1700019A02Rik	0.10409
														Zfp574	0.10429
														Mrpl53	0.10433
														Gm12789	0.104391
														Myt1l	0.10515
														Aimp1	0.105332
														Eefsec	0.105375
														Defb5	0.10573
														Nlrp4b	0.106078
														4930505A04Rik	0.10625
														Rpl8	0.106869
														Pask	0.10754
														Pmp2	0.10755
														Ophn1	0.107581
														Derl1	0.10889
														4922505E12Rik	0.10895
														Guca1a	0.109558
														Krt25	0.1102
														Pla2g12a	0.11024
														Hand2	0.11024
														Wbscr28	0.110771
														4921504E06Rik	0.11127
														4930558K02Rik	0.111441
														Cdip1	0.11257
														4930578C19Rik	0.112741
														Dpep1	0.1129
														Zdhhc9	0.11415
														Tor1aip2	0.11431
														Chodl	0.11433
														4833427G06Rik	0.114463
														Hist1h2ab	0.11478
														Chrm3	0.11526
														2210404O09Rik	0.115401
														Bub1	0.1157
														Galp	0.115839
														Vamp4	0.11585
														Prss41	0.11598
														Prrg1	0.11637
														Prph	0.116419
														Sugt1	0.11721
														C3ar1	0.11759
														Rras2	0.11842
														Aifm2	0.11888
														Vmn1r236	0.118954
														Nefl	0.12086
														Oas1h	0.12194
														Dcaf11	0.12204
														Mto1	0.12213
														Rhag	0.123166
														1700025F22Rik	0.12334
														Hmgcll1	0.123505
														Ippk	0.12595
														Zfp59	0.12632
														Eri3	0.12674
														Chac2	0.127153
														Flot2	0.12727
														Rnf19b	0.127346
														Calm1	0.12739
														Tacc3	0.127569
														Wdr93	0.12779
														Ppp3r2	0.127989
														Tmem211	0.128115
														Dpysl2	0.12838
														Tle1	0.12866
														Antxr1	0.12893
														Caps2	0.12924
														Kif17	0.12934
														Dram2	0.12959
														Vmn1r233	0.13111
														Alk	0.13302
														Nfkbid	0.13513
														Usp15	0.135333
														Utp11l	0.135548
														Rbbp4	0.135723
														Prkch	0.135923
														Pcdhb6	0.1361
														Siglec5	0.13638
														Zfp316	0.13645
														Mrpl38	0.1371
														Aig1	0.1382
														4933436I01Rik	0.13888
														Psmc4	0.13924
														Trpm2	0.139711
														Ccnc	0.13984
														Wisp2	0.140075
														Nav3	0.140226
														Cpa5	0.14118
														Saa2	0.14224
														Strn4	0.142444
														F10	0.14305
														Ncam2	0.143265
														Retsat	0.14352
														Pde1c	0.144044
														Lrp11	0.14538
														Sh3tc1	0.14547
														Nell2	0.14551
														Rasa2	0.14616
														Ubtf	0.146187
														Synpo2l	0.14637
														5730455P16Rik	0.1465
														Bsph1	0.14681
														Gltp	0.146824
														Hspd1	0.14688
														Dhx30	0.147371
														Zkscan2	0.147758
														Fcer1a	0.148177
														Bend6	0.14822
														Zfp661	0.14865
														Sla2	0.14869
														Idi1	0.14892
														Fbxo46	0.149306
														Ppapdc1b	0.14943
														Vma21	0.1503
														Slc39a10	0.15033
														6430531B16Rik	0.150456
														Slco1c1	0.15069
														Rarres2	0.151037
														Sec23a	0.15111
														Uri1	0.15117
														Sulf1	0.15177
														Col18a1	0.15214
														B020004C17Rik	0.15219
														Satl1	0.152514
														Dusp13	0.153316
														Sntn	0.15337
														Pifo	0.15366
														Prl3d2	0.153771
														Ugt1a9	0.153984
														Suox	0.154673
														9530002B09Rik	0.15509
														Pcsk4	0.155133
														Ccdc18	0.15541
														Samt2	0.155419
														Ralgds	0.15543
														Trim42	0.155519
														Golm1	0.155751
														Sin3a	0.15675
														Skint1	0.157067
														Slc9a3r2	0.15708
														Hsdl2	0.1572
														4930555G01Rik	0.15751
														Gm8267	0.159019
														Btaf1	0.159891
														Zfp882	0.16023
														Shisa5	0.16065
														Actrt2	0.1607
														Msh5	0.161286
														Slc6a4	0.16137
														Ifi27l2b	0.1614
														Pus7l	0.1615
														Lrrc40	0.161696
														Bub1b	0.1621
														Tnni3k	0.16259
														Wasf1	0.1626
														B930041F14Rik	0.16284
														Uroc1	0.163003
														Mrpl15	0.16351
														Sae1	0.16385
														Padi4	0.16513
														Btn1a1	0.165397
														Pcmt1	0.16558
														Ccin	0.165837
														3110062M04Rik	0.166065
														Srfbp1	0.16727
														Ube4a	0.168
														H2-Eb1	0.168087
														Arl5c	0.16817
														Mmp24	0.16829
														Oprm1	0.16848
														9830147E19Rik	0.16849
														Traf1	0.16869
														Havcr2	0.17005
														44626	0.17019
														Igj	0.17041
														Rnf141	0.170785
														Parp11	0.17112
														Tex22	0.17145
														Tas2r126	0.17182
														Cmtm3	0.17202
														Prdm8	0.17204
														Itga9	0.17273
														Cdhr1	0.17363
														Prss27	0.173654
														1700010D01Rik	0.17432
														Surf2	0.17647
														Gns	0.176542
														Ankrd2	0.176584
														Ctrb1	0.176681
														BC061237	0.17715
														Ly6a	0.17764
														Ctla4	0.177649
														Foxs1	0.17789
														Itpkc	0.17815
														Mpv17l2	0.17844
														Fam46d	0.179089
														Cox6b2	0.18172
														Eef1e1	0.18255
														Prokr1	0.182583
														Vps72	0.1832
														4930474N05Rik	0.183821
														Map6	0.18393
														Mef2b	0.18433
														Tbx5	0.18448
														Plbd1	0.185962
														Murc	0.18605
														Vmn1r197	0.18637
														Uba52	0.18718
														Med15	0.18724
														A630001G21Rik	0.187343
														Il20rb	0.18796
														Psmc2	0.1882
														Cyyr1	0.188401
														Zfp277	0.18877
														A2m	0.18889
														Gzmb	0.18898
														Cox5a	0.18899
														Nus1	0.18931
														Pkhd1	0.189673
														Lce1a1	0.190844
														Gm12888	0.19086
														Zic1	0.19124
														Prss8	0.19388
														Tox2	0.194286
														Hmga2	0.19524
														Mmp27	0.195741
														Sftpd	0.19588
														Wasl	0.19634
														Erlin1	0.197
														Tmem132c	0.19756
														Iqgap2	0.198444
														Vav2	0.20013
														Serpina3a	0.20034
														Kctd15	0.200686
														Capns1	0.20078
														Sco1	0.20196
														Psma1	0.202307
														Gm6406	0.20244
														Zbtb41	0.203381
														Irf1	0.20383
														Trim12a	0.20394
														Tspo	0.20404
														Cmbl	0.204401
														Clca4	0.204426
														Sass6	0.20509
														Sult1c2	0.20662
														Fancl	0.20663
														Ccdc97	0.206711
														7420461P10Rik	0.20693
														Tmem74	0.20705
														Cep170b	0.20726
														Paqr7	0.207266
														Nfatc4	0.20751
														Nudt21	0.20944
														Dmrtc1a	0.2097
														Tchh	0.20996
														Mttp	0.209969
														Tnf	0.21075
														Tcstv3	0.21123
														Vasn	0.21161
														Alppl2	0.212342
														Gabrd	0.21248
														Ube4b	0.21288
														Klhl40	0.213484
														Pdzd11	0.2136
														Gngt2	0.21362
														Cpsf4l	0.21369
														Grm4	0.21382
														Cep68	0.21386
														Mtx3	0.214306
														Zbtb4	0.21446
														Wdr70	0.21457
														Ctsj	0.21482
														Sfpq	0.21616
														Gm12185	0.21626
														Ces2g	0.216361
														Rbm45	0.2168
														Xkr4	0.21685
														Nup205	0.21765
														Nkain1	0.21774
														D130043K22Rik	0.2189
														Mrps12	0.21895
														D930020B18Rik	0.21917
														Cnot8	0.2192
														Pcdha10	0.219204
														Pnpla8	0.2208
														Zfp352	0.221095
														Gm266	0.22249
														Ecsit	0.22272
														1700026L06Rik	0.222871
														Ccl5	0.223014
														Zfp296	0.22333
														Cyp2c54	0.223344
														Asb4	0.22429
														Apoc3	0.22459
														5830411N06Rik	0.22511
														Slc41a1	0.225246
														Ndufaf3	0.22536
														Ccr9	0.22599
														Tmem253	0.22619
														Fam13a	0.226297
														Tspan7	0.226785
														Qsox2	0.226975
														Trp53bp2	0.22904
														Nudt15	0.22944
														Ccnd3	0.23015
														Ssx9	0.23071
														Pabpc6	0.230901
														Serpine1	0.23118
														Tcf4	0.23158
														Rimbp2	0.231943
														Pcid2	0.232012
														Vmn1r4	0.232721
														Tenc1	0.233021
														Clec4b2	0.23332
														Wbp2nl	0.234756
														Ppwd1	0.23476
														Ndufs4	0.23487
														Cacfd1	0.235511
														Tcl1b3	0.23601
														Tdpoz3	0.23626
														Fam134a	0.236413
														Klhdc9	0.23659
														Abcb7	0.236616
														Ttll11	0.23674
														Atp1b2	0.237051
														Ptplb	0.2375
														Il12a	0.23763
														Htr6	0.23777
														Arl8b	0.237932
														Gm3404	0.23803
														Dok6	0.23806
														5430427O19Rik	0.238762
														Atp6v1d	0.239417
														Foxa1	0.2401
														Sos2	0.24058
														Tuba1c	0.24069
														Ido2	0.24096
														Fam219b	0.24141
														Cenpo	0.241703
														Cdkl1	0.241709
														Rere	0.24307
														Tpx2	0.24307
														Cyp2b19	0.24322
														Nme5	0.2441
														Trim59	0.24439
														Cwc22	0.24449
														Iqsec1	0.245225
														Minos1	0.245444
														Pebp1	0.245578
														Tmsb4x	0.24637
														Vmn1r220	0.247152
														Tmprss9	0.247549
														Tas2r114	0.24807
														Ptafr	0.24844
														Slc25a33	0.24854
														Acss1	0.251875
														Alg3	0.252583
														Slc1a7	0.252874
														Wdyhv1	0.25296
														Nthl1	0.253413
														Agbl5	0.25346
														Rragb	0.25405
														Clptm1l	0.25446
														Acot5	0.25468
														Mrpl44	0.254785
														Anapc13	0.254905
														Igfals	0.25517
														Alkbh5	0.2567
														4930571K23Rik	0.25717
														Dcn	0.25726
														Chek2	0.257362
														Ocrl	0.25831
														Il1rn	0.25859
														Lrp10	0.25896
														Alg6	0.259289
														Aldoa	0.259759
														Zic2	0.26077
														Asic1	0.26143
														Ccdc151	0.26165
														Zfp600	0.26171
														Lsamp	0.261724
														Il10rb	0.26205
														Dscaml1	0.26219
														BC005764	0.26281
														Tpi1	0.26341
														Cd69	0.26362
														E330017A01Rik	0.26413
														Slc22a27	0.264472
														Ctsg	0.26544
														Stk16	0.265918
														Pcdh19	0.26619
														Fbxl20	0.26814
														Adprh	0.26819
														Brpf1	0.268742
														Trpc6	0.26914
														Nusap1	0.270408
														Trat1	0.27084
														4933402J07Rik	0.271301
														Lyzl6	0.271759
														Serp2	0.27269
														Ly6e	0.273475
														Stk32c	0.2735
														Gm9376	0.27464
														2310022B05Rik	0.274769
														Nit2	0.27512
														Pnliprp1	0.27539
														Rad52	0.27543
														Ccni	0.27545
														Nup214	0.2755
														Bcar3	0.275505
														Slu7	0.275747
														Gnrh1	0.27615
														Tbc1d30	0.2763
														Rhox6	0.277086
														Gp1bb	0.27734
														Anxa1	0.278008
														Mettl21a	0.27811
														Gpr62	0.27929
														Dclk1	0.27974
														Tas2r139	0.279969
														Loh12cr1	0.28019
														1600012H06Rik	0.280557
														Adap2	0.281145
														Crlf2	0.28143
														Mdc1	0.281639
														Cstad	0.28298
														Rnf121	0.28348
														Hn1	0.28374
														Eif2a	0.284122
														Ctbs	0.284587
														Armcx5	0.28459
														Spata20	0.284651
														Lingo4	0.28517
														Mcpt1	0.285686
														Fes	0.28573
														Hjurp	0.28601
														Asz1	0.286124
														Prkab1	0.2872
														Ctsm	0.28729
														Anxa5	0.28742
														Pnpla2	0.287717
														9430016H08Rik	0.288319
														Disc1	0.28833
														Psca	0.28866
														Nufip1	0.28878
														Opa1	0.289557
														Ganab	0.289562
														Kcnj16	0.28995
														Srsf11	0.290209
														Aqp1	0.29102
														Strap	0.29106
														Ssbp4	0.29115
														Dazl	0.292588
														Nckap1	0.29274
														Ctnnbip1	0.29326
														1810024B03Rik	0.293825
														Aatf	0.294388
														Pga5	0.29464
														Snapc3	0.295885
														Rpn1	0.297541
														Mus81	0.29836
														Fam129c	0.29923
														Hist2h2ab	0.30009
														Arhgap31	0.300199
														St3gal3	0.30046
														Cd53	0.3008
														Col13a1	0.30092
														Gbp10	0.30106
														0610011F06Rik	0.301334
														Ripply3	0.3014
														Sphk1	0.301482
														Trappc4	0.301646
														Nisch	0.303057
														Ostf1	0.30321
														Crat	0.30395
														Mcm4	0.30406
														Nlgn2	0.30416
														Suz12	0.30483
														Top1	0.304959
														Zfp944	0.30573
														Gm5771	0.30575
														Gli3	0.307991
														Zfp566	0.30885
														Wbp2	0.309069
														Dolk	0.30923
														Tmsb10	0.30992
														Mlana	0.31004
														4932414N04Rik	0.310157
														Mpnd	0.3105
														U2af1	0.31163
														Sel1l3	0.31214
														Ncam1	0.313237
														Vmn1r211	0.313457
														Gpr126	0.31457
														Gpam	0.31544
														Gpr61	0.31629
														Tnfsf13b	0.316708
														Bckdk	0.31688
														Pvrl2	0.31714
														Ms4a2	0.317465
														Zfp407	0.31751
														Tmem184c	0.317603
														Cd86	0.318277
														Fhl1	0.318756
														Laptm4a	0.319733
														Krt72	0.32048
														Nrep	0.320659
														Zfp212	0.32084
														Snrpb2	0.32133
														Ephx4	0.32188
														Rexo1	0.32189
														Pla2g4d	0.322004
														Dis3	0.32321
														Vmn1r177	0.32382
														Mmaa	0.32423
														Prkcq	0.324304
														Rell1	0.32436
														Gm5111	0.32474
														4833420G17Rik	0.324793
														Trpc1	0.325574
														BC051019	0.326
														Gas7	0.326098
														Cass4	0.326412
														Mgme1	0.32647
														Gpr125	0.32736
														Polr1e	0.327749
														Serpinh1	0.327935
														Atp6v1e1	0.327987
														Prr19	0.32801
														Bax	0.32815
														Fbxo41	0.33047
														Col4a3bp	0.33077
														Mrpl30	0.33134
														Smc3	0.33167
														Gapdh	0.332046
														Fam203a	0.33241
														Nipsnap3a	0.33288
														1110032A03Rik	0.332941
														4933402N03Rik	0.333171
														Cdh13	0.333706
														Neurl2	0.33424
														Nlrp9c	0.33488
														Col16a1	0.335137
														Chsy1	0.33548
														Iqcf6	0.336049
														Fam213b	0.338341
														Scd3	0.33845
														Mycs	0.33883
														Lyrm4	0.33912
														Ei24	0.339701
														Hist1h2ac	0.339844
														Zfp426	0.340182
														Ublcp1	0.34049
														Riok3	0.34102
														Kifc5b	0.34144
														Tmem57	0.34233
														Gm13109	0.342377
														Myf5	0.34262
														Scgb1b24	0.342806
														Unc119	0.342941
														Bbs5	0.343775
														Itprip	0.34383
														Pcdha9	0.34466
														Mrgprx1	0.34498
														Timm17a	0.34547
														Cpa2	0.34564
														Smim14	0.34581
														Defb15	0.34585
														4921539E11Rik	0.34606
														Rps6ka5	0.34641
														Slc35c2	0.346845
														Spag7	0.347464
														Shb	0.348378
														Nudt7	0.348554
														Slc25a11	0.34861
														Casp2	0.348654
														Unc5b	0.34919
														C77370	0.34956
														Ankrd39	0.34963
														Oas1c	0.35007
														Jam3	0.35029
														Pdyn	0.35036
														Tmem161a	0.35078
														Vmn1r47	0.352061
														a	0.35227
														Uhrf2	0.352699
														Drg2	0.35305
														Pik3cd	0.35343
														Npffr1	0.3535
														Vtn	0.353658
														Mapre3	0.35546
														Rarres1	0.356677
														1700019B03Rik	0.357634
														Kctd3	0.35816
														Gbp6	0.35916
														Pes1	0.359347
														Plekhb2	0.359366
														Morn4	0.35944
														P2rx7	0.36023
														Arhgef7	0.360318
														Polr1a	0.36034
														Arhgap10	0.36058
														Mbd1	0.36101
														Rrbp1	0.36132
														Fam83h	0.362882
														Homer1	0.36298
														Vmn2r4	0.36309
														1700019D03Rik	0.363571
														Hnrnpu	0.364544
														Mgea5	0.36456
														2900092C05Rik	0.36485
														Dusp9	0.36495
														Ehhadh	0.365018
														Map4k2	0.36508
														Tef	0.36509
														Ssrp1	0.36534
														Vip	0.365589
														Dtx1	0.36609
														Eif3h	0.36678
														Emp2	0.36687
														Scarf2	0.367403
														Llph	0.368
														Zcchc4	0.36813
														Hao1	0.36824
														Onecut3	0.3683
														Vmn1r203	0.369244
														Rsad1	0.369383
														Rnf25	0.370948
														Foxb2	0.371673
														Ptdss2	0.371793
														Cartpt	0.37204
														Ptges3	0.37278
														Dusp21	0.37322
														Spatc1l	0.373308
														Polr2d	0.373518
														Spa17	0.37376
														Pzp	0.373793
														Tex2	0.37496
														Sgk2	0.37568
														Gxylt2	0.3764
														Klhl7	0.376529
														Gab1	0.377054
														Msrb2	0.37706
														Ctdspl	0.37723
														Sowaha	0.37742
														Tle2	0.37763
														Cdk16	0.37785
														Scarb2	0.37876
														Pde3b	0.37957
														Glrb	0.3799
														Ddx18	0.38118
														Vipas39	0.38142
														Rpap2	0.38199
														Gipc1	0.38225
														1700008A04Rik	0.38234
														Cep97	0.382704
														Pdlim7	0.382746
														Rnps1	0.38298
														2700029M09Rik	0.38349
														Cyp2d9	0.38394
														Rfx2	0.384657
														Galr1	0.384787
														Fut1	0.38541
														Klk10	0.3856
														Wdr7	0.38562
														Slc25a48	0.38597
														Cd70	0.3867
														Sftpc	0.387963
														Ms4a8a	0.38809
														2510009E07Rik	0.388741
														Foxd1	0.38876
														Ntm	0.38937
														Prss56	0.39031
														Gm7092	0.39073
														Fam173b	0.391071
														9930111J21Rik1	0.39129
														Vbp1	0.391712
														Hrk	0.39198
														Mif	0.39254
														Bcas3	0.39475
														Vmn1r199	0.39587
														Tbc1d10c	0.39613
														Ssbp1	0.39701
														Akna	0.39711
														Arhgdib	0.397192
														Tnip2	0.39738
														Htr2a	0.397422
														Agtpbp1	0.39752
														Esrrg	0.397682
														Stx4a	0.39823
														Alox12b	0.39842
														Arr3	0.399196
														Slc9a4	0.39943
														1700029H14Rik	0.39981
														2810403A07Rik	0.39985
														Pbx2	0.400899
														Plbd2	0.4009
														Zscan12	0.40176
														Abl1	0.40193
														Ccdc66	0.40212
														Pcdh18	0.4024
														Fbxo31	0.40262
														Mob4	0.402756
														Hif1an	0.40358
														Fam45a	0.403647
														Hoxb9	0.403653
														H60c	0.40398
														Star	0.4042
														Gzmf	0.404377
														Sv2c	0.404417
														Nkx2-5	0.404937
														Slc6a20a	0.40513
														Adam30	0.40604
														Rusc1	0.40612
														1110032F04Rik	0.406769
														3110001D03Rik	0.40705
														Pianp	0.40713
														Tmx2	0.40755
														Snrpa	0.40785
														Hbq1b	0.408499
														0610031J06Rik	0.40869
														Trappc3l	0.40883
														Shisa3	0.40922
														Vmn2r11	0.40927
														Gmnn	0.409482
														Vmn2r81	0.412151
														Shisa9	0.41217
														1500012F01Rik	0.41225
														BC027072	0.41271
														AY358078	0.41278
														Pde7a	0.412884
														Zfp946	0.41343
														Khdrbs3	0.41376
														Klra9	0.413963
														Adam32	0.414426
														Tysnd1	0.41522
														Rab27b	0.416655
														Slc13a2	0.416663
														Rcan1	0.41707
														Pm20d1	0.41735
														Mnat1	0.41783
														Gcat	0.420614
														Myeov2	0.42063
														Rhox5	0.42105
														Msi1	0.42106
														Zbtb17	0.42118
														Fabp7	0.42131
														Shcbp1l	0.42153
														Slc38a3	0.42263
														Mbip	0.422715
														Ntn5	0.42339
														Ltn1	0.424
														Nudc	0.424326
														Tuba4a	0.424796
														Cwf19l2	0.425062
														Ctnnd2	0.425064
														Klre1	0.425166
														6030498E09Rik	0.42572
														Thumpd2	0.42589
														Rpl7	0.42594
														Ran	0.426846
														C2cd5	0.42715
														Rnf182	0.42761
														Ppfia4	0.427812
														Adcy5	0.428292
														Cyp3a25	0.42834
														Macf1	0.42842
														Csn3	0.42858
														Vps28	0.428625
														Mrgpra9	0.42899
														Trio	0.42916
														Prtn3	0.42952
														Cds2	0.42954
														Jdp2	0.43062
														Cplx1	0.43183
														Pde10a	0.4322
														Hsf4	0.4332
														Creg1	0.433263
														Cbx7	0.43484
														Ppil3	0.43515
														Ubl7	0.4352
														Dennd1b	0.436566
														Gprc5d	0.437967
														Asph	0.43882
														Kcnj6	0.43926
														Gm13125	0.43941
														Vmn1r66	0.43948
														Ap1ar	0.43968
														Ear1	0.439735
														Fgfr1op2	0.44014
														Nkap	0.44032
														Tacc2	0.44062
														Foxp3	0.441
														Git2	0.441044
														Brox	0.44161
														Atp4b	0.44191
														Atp5g1	0.44226
														Cpa6	0.442546
														Arhgap19	0.444118
														Hc	0.44429
														Itgb2	0.44544
														Vmn2r75	0.445453
														Vmn1r205	0.44594
														Tmem11	0.44613
														Pacrg	0.44648
														Myh15	0.44717
														Rab39b	0.44735
														Lrrc4b	0.448146
														Rnf138	0.44823
														Nkiras2	0.44823
														Gm6432	0.44831
														9130019O22Rik	0.44937
														Inha	0.44989
														Bfsp1	0.44996
														Atp6v1g1	0.44998
														Utp15	0.4501
														Ube2b	0.450491
														Eppin	0.45253
														Tsen2	0.452548
														Eef1a1	0.45262
														Uba1y	0.45287
														Cyp2c70	0.453021
														Frmd6	0.4535
														Gar1	0.453505
														Dmkn	0.45417
														Itpa	0.454528
														Clcn7	0.45456
														Mvk	0.454684
														Cd200r4	0.454725
														Slc11a1	0.45481
														Inca1	0.45513
														Ccdc167	0.45535
														Ptpru	0.45696
														Plin1	0.45699
														Bmp5	0.45704
														Tmem143	0.457083
														Zdhhc22	0.45777
														Fam78b	0.458065
														Mphosph9	0.458309
														Mro	0.45854
														Cstf2t	0.459422
														Mrpl34	0.45948
														Zfp943	0.460855
														Krtap4-2	0.461307
														5830473C10Rik	0.4618
														Plk5	0.463139
														Sptlc3	0.46314
														Ppp5c	0.46317
														Zhx1	0.46362
														Rin3	0.46459
														Rp2h	0.46509
														Lmbr1	0.46556
														Fto	0.46561
														Hpd	0.46569
														Ly6g5b	0.46575
														Calml4	0.46582
														Vmn1r22	0.46593
														Vps13a	0.466814
														F830045P16Rik	0.46838
														Gpr141	0.46869
														Tmx4	0.46872
														Rhox2d	0.468933
														Tmem37	0.46997
														Xlr3b	0.470773
														Nlrp1b	0.471363
														Dlk2	0.471658
														Elk3	0.471706
														Gpr37l1	0.47185
														Get4	0.47326
														Atg5	0.47339
														Bmp1	0.473756
														Areg	0.47383
														Psmf1	0.474302
														Leprotl1	0.47436
														Dnajb12	0.47456
														Tnfaip3	0.474671
														Ddx17	0.4748
														Myo1b	0.47522
														Egflam	0.475612
														Ccbl2	0.47574
														Hira	0.47888
														Mcrs1	0.47928
														Csde1	0.479419
														Rnf111	0.47977
														Dppa3	0.47993
														Nrg4	0.48042
														Sema6c	0.48078
														Ceacam16	0.481397
														Tspan9	0.48151
														Zfp12	0.481607
														Alox8	0.481895
														Rpp25l	0.482272
														Cnpy3	0.48235
														Ccdc67	0.483303
														Parp4	0.48337
														Rnase11	0.484193
														Pecr	0.48447
														Cnbd2	0.4846
														H2-Aa	0.484712
														Cd109	0.484856
														9230110F15Rik	0.485008
														Anxa10	0.48512
														Arhgap4	0.48519
														Znrf3	0.48544
														Abcg3	0.48636
														Faim3	0.486369
														Clptm1	0.486903
														Gm10354	0.48691
														Ngfr	0.48773
														Ing5	0.48845
														Ndn	0.48872
														Slc29a3	0.48882
														2310045N01Rik	0.488996
														Rab11a	0.489386
														Stk36	0.4904
														4921530D09Rik	0.490702
														Musk	0.491378
														Polh	0.49324
														Ldb2	0.49535
														Mrpl55	0.49658
														H2afj	0.49672
														Trim75	0.49728
														Prl8a2	0.49783
														Efhd2	0.49792
														Col1a1	0.49845
														Dnajc4	0.49924
														Grcc10	0.50048
														Fnbp1	0.50064
														Rnf207	0.50072
														Ulk4	0.501185
														Egr1	0.50141
														Tmigd1	0.501735
														Adprhl2	0.501793
														Gm7173	0.50335
														Epm2aip1	0.50408
														Pou5f2	0.50417
														Tmub2	0.50433
														Pfdn2	0.50443
														Nexn	0.50451
														Cers6	0.50456
														Gm10696	0.504642
														4930444A02Rik	0.504835
														Stk30	0.504878
														Gps2	0.50527
														Ppap2b	0.50543
														Uba1	0.50552
														Mfsd3	0.50627
														Smco3	0.506682
														Nkx3-1	0.507215
														Vmn1r172	0.50796
														Fam187b	0.508701
														0610009D07Rik	0.509844
														Srgn	0.509858
														Usp6nl	0.510168
														Cnot4	0.510415
														Nr1d2	0.51073
														Mios	0.5108
														Lum	0.511459
														Med30	0.51176
														B020031M17Rik	0.51206
														Cul2	0.51242
														Tnks	0.512448
														Prpsap1	0.512577
														Gsr	0.51273
														Lce1h	0.513093
														2210010C04Rik	0.51324
														Mettl7b	0.51373
														Hr	0.5149
														Pramef8	0.51499
														Mfsd2b	0.515017
														Zscan29	0.51515
														Defb50	0.51544
														Psmb4	0.51559
														Cox11	0.51618
														Atp2b2	0.5162
														Atp8b1	0.51659
														Cyp2g1	0.516779
														Col10a1	0.51816
														Prr22	0.51832
														Pnma5	0.519347
														Rhox4f	0.520145
														Atl1	0.5204
														Gorab	0.52049
														Vmn2r59	0.520833
														Ptprcap	0.52182
														Hist1h2ba	0.52188
														Krt6b	0.52328
														Fbxw10	0.52416
														Ntpcr	0.52448
														Gp5	0.52458
														Pxmp4	0.52464
														Enkur	0.525
														Gast	0.52535
														Ktn1	0.52546
														Slc9a1	0.526212
														Fam150b	0.526516
														Lat2	0.526583
														Mstn	0.527254
														Pigq	0.527519
														6820408C15Rik	0.528249
														Il10ra	0.528251
														Trim38	0.52854
														Chst1	0.52857
														Fhad1	0.5287
														Lrfn2	0.53022
														Ccdc77	0.53035
														Ccdc124	0.53037
														Hus1b	0.53106
														Parp12	0.53168
														Klrb1	0.53191
														Trim44	0.532154
														Slc28a1	0.53246
														Mtcp1	0.532616
														St13	0.532711
														Tspan3	0.53352
														Cdhr5	0.53361
														Gjc2	0.53388
														Nle1	0.53515
														Fstl5	0.53537
														Tshr	0.53552
														Otol1	0.53593
														Itsn1	0.536808
														Slc46a1	0.536974
														Filip1	0.53728
														Psmb2	0.53731
														Eif3m	0.538001
														Btbd16	0.53872
														Chtf18	0.53938
														E030018B13Rik	0.53988
														F2	0.541483
														Batf3	0.54181
														Trim6	0.54223
														Gemin6	0.54293
														Krtap5-4	0.542965
														Gcc2	0.54312
														Hdhd2	0.543246
														Ninj2	0.543362
														Atf4	0.54379
														Wrb	0.544674
														Pln	0.545387
														Sox1	0.54539
														1110059E24Rik	0.545664
														Zkscan1	0.546567
														Dync1i1	0.54667
														4930432M17Rik	0.54672
														Slc25a18	0.54721
														Wdr96	0.54777
														Otop3	0.548087
														Zfp770	0.54829
														Dcdc2a	0.5484
														Ccpg1	0.54861
														Ms4a3	0.549732
														Dpp8	0.550158
														Irx3	0.55016
														Wfikkn1	0.55112
														Eda	0.551148
														Sp140	0.55179
														Slc22a22	0.55252
														Spg20	0.55267
														Abcb10	0.55278
														Vmn1r168	0.552976
														Mtmr12	0.5531
														Nhlrc1	0.554
														Cd47	0.554358
														Lrp1	0.55576
														Slc38a1	0.55665
														Eif2b3	0.55732
														Pdzrn4	0.559093
														Tmed4	0.55918
														Slc22a3	0.55928
														BC035044	0.559333
														Zc3hav1l	0.55947
														Csdc2	0.55954
														Snx22	0.55964
														Pms2	0.56142
														Nlrp9a	0.56176
														Cox6c	0.56179
														Gfra3	0.56188
														Dnase1l1	0.562291
														Bola3	0.563029
														Maf	0.56313
														Prp2	0.56479
														Tmub1	0.565309
														Mrpl16	0.565446
														Mrpl35	0.565589
														Ifna11	0.56593
														Slc12a5	0.56722
														Smim11	0.567565
														Kcnj3	0.56764
														AU023871	0.568426
														Uhrf1	0.56914
														Camsap3	0.56936
														Ddx41	0.57029
														Prph2	0.570425
														Ccdc84	0.57128
														44624	0.57136
														AW551984	0.5714
														Pank1	0.57163
														Ly9	0.571743
														Tnks1bp1	0.57188
														Ugt2b37	0.572121
														Pkd1l2	0.57257
														Pde6b	0.57355
														Emr4	0.574468
														Ccdc39	0.57501
														Dcc	0.57536
														Fam154b	0.575842
														Slitrk4	0.577
														Matk	0.57789
														Prr7	0.57825
														Lonrf1	0.57873
														Diap1	0.57939
														Krt10	0.57955
														Slitrk1	0.57957
														Adamts19	0.58057
														Zfp580	0.580881
														BC004004	0.5814
														Gm5072	0.5815
														Thbs4	0.58227
														Slco1a1	0.582301
														Tmprss6	0.58277
														Eif4a2	0.58486
														Thoc3	0.58556
														D2hgdh	0.58571
														Polrmt	0.58587
														Picalm	0.586096
														Acad10	0.58633
														Crls1	0.58741
														Slit3	0.587947
														Camk2a	0.58798
														Dynlt3	0.58817
														Trim16	0.588438
														Lrrk2	0.5885
														Hs2st1	0.59011
														Msantd3	0.59111
														Bcl2	0.591158
														Adcy8	0.59128
														Svip	0.59293
														Tas2r134	0.595334
														Dld	0.596719
														Ear6	0.59685
														Aim1	0.59702
														Snx12	0.59753
														Dcaf13	0.597853
														4930547C10Rik	0.598468
														Tnrc6a	0.59878
														Unc5c	0.59907
														Prkag2	0.59911
														4932438A13Rik	0.60084
														Sardh	0.60199
														Jazf1	0.60204
														Rasgef1b	0.602944
														Rora	0.602996
														Zfp213	0.6031
														Tsen15	0.60421
														Rrp12	0.6046
														Ints7	0.60463
														Cyp2j6	0.60483
														Med20	0.60524
														Gc	0.60537
														Rabep1	0.605742
														Prmt1	0.60603
														Gabrg3	0.606221
														Soat1	0.60795
														Rab3a	0.608545
														Rfesd	0.609083
														Trim12c	0.60918
														Bpifb9a	0.60924
														Zfp445	0.60949
														Bcl2l2	0.6096
														Arhgap27	0.60989
														Wnt10a	0.61051
														Tectb	0.610592
														Calu	0.611481
														Ppp3ca	0.61182
														Tex261	0.61327
														Stk11ip	0.613363
														Lrrc20	0.61339
														Eqtn	0.61342
														Nt5c2	0.613432
														2700062C07Rik	0.613763
														Zscan5b	0.61407
														Scx	0.615188
														Lage3	0.615585
														Tlr5	0.616217
														Mycbp	0.616865
														Azgp1	0.617495
														Setx	0.61806
														Dbr1	0.61851
														Gabrb2	0.618526
														Glt28d2	0.618636
														Mfsd6l	0.61886
														Slc22a26	0.61955
														Olfm3	0.619976
														Zfp758	0.62018
														Ssu2	0.62068
														Anpep	0.620935
														Zfp932	0.62167
														Rps16	0.62172
														Tob1	0.62187
														Fkbp15	0.621973
														Rsbn1	0.622176
														Rbp4	0.62317
														Ankrd26	0.62327
														0610010F05Rik	0.62396
														Clip1	0.62443
														Klf10	0.625474
														Gm5941	0.62635
														Apobr	0.62734
														Tsks	0.62805
														Camp	0.62847
														L1td1	0.62867
														Lrrc45	0.62889
														Xlr3a	0.629971
														Cep55	0.630358
														Rbbp5	0.63064
														Gm1553	0.6314
														Dna2	0.6319
														Cpsf6	0.632315
														Vmn1r84	0.632725
														Gpr63	0.63284
														Paqr6	0.632877
														Mmp13	0.633722
														Armcx4	0.634152
														Evc	0.63547
														Cngb3	0.6355
														Siah1b	0.636253
														Adamts6	0.636337
														Rcn1	0.63658
														Gm9897	0.636582
														Gpx4	0.636821
														Isyna1	0.63695
														Utp20	0.63704
														Lamtor5	0.63789
														Nhsl1	0.63794
														Sim2	0.63862
														Vmn1r69	0.63985
														Otop2	0.640329
														Rab11fip4	0.64049
														Gabra4	0.64073
														Pabpn1	0.64156
														Spink8	0.64229
														Plcg2	0.64237
														Axl	0.64325
														Dnm3	0.64326
														Dao	0.644092
														Rnase9	0.644641
														Tube1	0.644982
														Slc6a1	0.645733
														Spaca5	0.646315
														Ckmt2	0.64652
														Dtx3	0.64681
														4932411E22Rik	0.647024
														Pcna	0.64739
														Scnn1a	0.64746
														Csta	0.64769
														Psmd1	0.64824
														Rhox11	0.64825
														Sostdc1	0.648261
														Vmn1r191	0.64853
														Zc2hc1a	0.64872
														Ccdc171	0.64952
														Lrrc8a	0.64994
														Atg4c	0.650019
														Tcp10c	0.65106
														Rtn2	0.651376
														Mars2	0.65147
														Tmeff2	0.652023
														Elavl2	0.652824
														Yipf6	0.65326
														Zcchc18	0.653649
														Ctsz	0.65446
														Frem2	0.654562
														Mrpl49	0.654681
														Mroh5	0.654828
														Sgk1	0.654893
														Rbm4	0.656765
														St7l	0.65734
														Ccdc88c	0.65771
														Mefv	0.65774
														Pla2g7	0.65782
														Vstm5	0.658759
														Ccdc73	0.658874
														Mei4	0.659028
														Arl10	0.659178
														Ccdc61	0.659212
														Mastl	0.659253
														Wisp3	0.6598
														Vmn2r105	0.659826
														Sox11	0.65989
														Rttn	0.66015
														Clec4a3	0.660764
														Myo10	0.66086
														Lars2	0.66087
														Gm13128	0.66093
														Cacng7	0.66182
														Gtf2a1	0.661823
														Defa24	0.66185
														Cyb5b	0.662549
														Ptpn1	0.6629
														Senp2	0.663425
														Apoa4	0.663472
														Ubl3	0.66421
														Wipi1	0.664428
														Chchd4	0.66486
														Gipc2	0.66535
														Vmn1r226	0.665792
														Scn5a	0.666023
														Tyw5	0.66701
														Cnga2	0.66731
														Stoml1	0.66836
														Vmn2r73	0.669609
														Kif5b	0.67049
														Elavl4	0.67324
														Grpel1	0.67337
														Ccl26	0.67412
														Nup54	0.67443
														Tmem9b	0.674771
														Atp5d	0.67482
														Optc	0.67571
														Gdnf	0.67584
														Misp	0.67604
														Rffl	0.67671
														Cpe	0.67715
														Ibtk	0.67824
														Syt16	0.67891
														Doc2b	0.679302
														BC051665	0.6796
														Peg10	0.679755
														Rmnd1	0.68036
														Ddit4	0.68061
														Ap5s1	0.68082
														Oog2	0.68119
														Fgg	0.68247
														Ak2	0.6826
														Akap8l	0.68358
														Slc7a8	0.68405
														Edem1	0.6849
														Ttc9c	0.68493
														Stk3	0.68525
														Bid	0.68631
														Proser2	0.68632
														Foxo3	0.68652
														Tesc	0.687022
														Mon2	0.68828
														Rdh14	0.68862
														Rhbdd1	0.68862
														Gm4636	0.68896
														Tlr12	0.68903
														Samd10	0.689314
														Vmn1r45	0.69027
														Yars2	0.69076
														Snurf	0.691042
														Svop	0.69166
														Mcm2	0.692284
														Gm815	0.692415
														Gpr114	0.692629
														Tpcn2	0.69316
														Gsdmd	0.693607
														Dmp1	0.69411
														Mrfap1	0.69559
														Junb	0.69644
														Trmt61a	0.6966
														Angpt4	0.6977
														Bbs1	0.69844
														Gm9112	0.69876
														Adck3	0.6988
														Slfn5	0.69928
														Susd5	0.69954
														Ssxb1	0.6996
														Zdhhc4	0.70035
														Jakmip2	0.70157
														Mex3b	0.701848
														Zfp414	0.70219
														Ercc3	0.70231
														Ap3b1	0.70353
														Ifnar2	0.70388
														Isg15	0.70403
														Ppcdc	0.704241
														H2-T22	0.704256
														Doc2a	0.70455
														Tshb	0.70469
														Taok3	0.7049
														Mcph1	0.70504
														Camkmt	0.705514
														Ntsr2	0.7066
														St6galnac1	0.70661
														Palm3	0.706875
														Slc22a7	0.70702
														Ccdc144b	0.70706
														Csl	0.707298
														Pou2f1	0.7076
														Gjb3	0.707845
														Defb38	0.70845
														Gosr1	0.70918
														Plcd4	0.70971
														Mllt4	0.70977
														9130409I23Rik	0.71087
														Htr3a	0.711435
														Pfdn4	0.712062
														Cplx4	0.71221
														Sbk1	0.713652
														Trmt10a	0.71368
														Ly6c1	0.714399
														Scg5	0.71457
														St3gal4	0.71489
														Depdc1a	0.71516
														Cisd1	0.715823
														Clec5a	0.716
														Thop1	0.71633
														Cyb5r2	0.71657
														Dusp1	0.717093
														Tmem176a	0.71722
														Arfgef1	0.717343
														Ddx39	0.71768
														Nrp2	0.71879
														Piga	0.718828
														Tmem217	0.71911
														Ntrk1	0.71992
														Lce1l	0.7214
														Foxred1	0.72151
														Arl3	0.72164
														Gm14459	0.722037
														Rab40b	0.723517
														Anapc2	0.723612
														Agtr1b	0.72371
														Kcnc3	0.72477
														Gm595	0.7251
														Lrrc6	0.72531
														Mgat3	0.726261
														H2bfm	0.7264
														Pdia5	0.72648
														Procr	0.72668
														Smndc1	0.72668
														Coprs	0.7279
														Rtn4r	0.72851
														Spag4	0.7295
														Tmem259	0.72976
														Dbndd1	0.73049
														Topors	0.73095
														Scml2	0.73101
														Snn	0.73123
														Arl5a	0.7314
														Speer4d	0.73184
														Erlec1	0.732103
														Gtf3c3	0.73273
														Frmpd1	0.73281
														Cenpa	0.73307
														Nkx2-1	0.73408
														Baiap2l1	0.73436
														Usp48	0.73488
														Spatc1	0.735356
														Ces1a	0.736327
														Prr18	0.73677
														Lypd8	0.736955
														Setd7	0.737
														Spata31d1b	0.737008
														Abhd5	0.73724
														2410012M07Rik	0.73753
														Dock9	0.73758
														Zfp869	0.73769
														Tmem218	0.73852
														Mr1	0.73873
														Alox12	0.73941
														Edil3	0.74057
														Neu3	0.74068
														Plxna3	0.74208
														Lce1e	0.74245
														Adh6a	0.7432
														Fam213a	0.74342
														Cnot7	0.74342
														Pla2g4a	0.743442
														Mccc2	0.74354
														Rhpn1	0.74416
														Ache	0.744577
														Zfp157	0.744596
														Tas1r2	0.744989
														Gbp3	0.74576
														Inpp1	0.74599
														Ttpal	0.746124
														Os9	0.74633
														Vmn1r215	0.746406
														Acaa2	0.74677
														Cd300lb	0.747089
														Zfp280d	0.74904
														Efna3	0.74929
														Wdr62	0.74954
														Gm20408	0.74956
														Abcc5	0.74997
														Rbp7	0.751
														Lxn	0.75151
														Crisp1	0.75193
														Vmn2r92	0.75244
														Gjd2	0.75253
														Nsmce2	0.75299
														Fadd	0.75322
														Zfp874b	0.75334
														Vmn1r51	0.75354
														Tcf21	0.75372
														Slc29a2	0.753903
														C030006K11Rik	0.75463
														Pde1a	0.754908
														Dlg1	0.7552
														Kbtbd13	0.75522
														Cped1	0.755244
														Pbp2	0.75541
														Nell1	0.75547
														Stau2	0.755676
														Galnt3	0.755971
														Hip1r	0.75605
														Col4a4	0.7564
														Ccdc53	0.75648
														Cpsf7	0.757129
														Wfdc8	0.7574
														Hoxa4	0.75871
														Fam187a	0.758764
														Prdx6b	0.759
														Mustn1	0.76014
														Stag2	0.761
														Mettl4	0.761266
														Zfp639	0.76161
														Derl2	0.76279
														Knop1	0.76281
														Manf	0.76399
														Slc25a46	0.76419
														Akr1b10	0.764367
														Tomm70a	0.76481
														Cldnd2	0.76516
														Ftsj3	0.76598
														Suclg1	0.76673
														Dnaja1	0.76705
														Syce1	0.76711
														Fam72a	0.76776
														Wdr47	0.768094
														Nxn	0.76852
														Gpr97	0.76895
														Lrrc52	0.769
														Snx20	0.770814
														Vmn1r23	0.77094
														Mob3c	0.77222
														Csgalnact2	0.772287
														Car1	0.773087
														Vmn1r71	0.77338
														Dbpht2	0.77378
														Maff	0.77396
														Avil	0.774
														Ndrg1	0.77457
														Arpc1b	0.775089
														Gm4788	0.77522
														Rbm34	0.7756
														Vrk1	0.77626
														Trim40	0.77635
														Mdh1b	0.77664
														Acp1	0.77668
														Cdc37l1	0.7767
														Lmod2	0.77758
														Nim1	0.77763
														Stxbp6	0.77878
														Fbxo6	0.78131
														Myl6b	0.78141
														Pou4f1	0.78261
														Parm1	0.78261
														Crip1	0.78262
														Gpatch3	0.784423
														Cd74	0.78548
														Calr3	0.78599
														Btbd6	0.78647
														N4bp2l2	0.787075
														Hmx3	0.787092
														Zfp780b	0.78777
														Tmem27	0.788586
														Lrch4	0.788773
														Rxfp4	0.79079
														Moxd1	0.7913
														Lrriq1	0.79199
														Cebpg	0.79219
														Gsg1	0.79265
														Siah1a	0.79328
														Kars	0.793744
														Cypt4	0.79388
														Als2cr11	0.79521
														Casp12	0.795619
														St6galnac3	0.796136
														Coq7	0.79659
														Tchhl1	0.79696
														Serpine2	0.7973
														Cdc25c	0.79755
														Tmco4	0.797842
														Gm7030	0.79795
														Nr1h5	0.79864
														Sox13	0.798927
														Vmn1r76	0.799071
														Pnn	0.7992
														Rps15	0.79946
														Ces2a	0.800287
														Plk2	0.80072
														Huwe1	0.80123
														Yme1l1	0.802171
														Slc25a39	0.803651
														Trim45	0.80406
														Gm6531	0.8044
														Eya4	0.80488
														Leprel4	0.80514
														Ythdf1	0.80534
														Zmynd8	0.805563
														Golph3l	0.805575
														Ccdc27	0.80586
														Slc27a6	0.8059
														Aurkc	0.8061
														Dhx36	0.806629
														Crygf	0.80721
														Scyl2	0.808062
														Gm9733	0.809691
														Rab5b	0.81054
														Lrg1	0.810914
														Ciao1	0.81119
														Gsdmc3	0.81129
														Ccdc42b	0.81181
														Cinp	0.81204
														Ankrd9	0.81277
														Slc9a5	0.814469
														Nlgn1	0.815691
														Crebl2	0.81575
														Fcrl1	0.815859
														A930018P22Rik	0.816101
														Ffar4	0.816267
														Ttc19	0.817015
														4930415L06Rik	0.81759
														Gprc5a	0.81836
														Ribc2	0.818547
														Spry2	0.81873
														Arl4d	0.81893
														Zfp345	0.81909
														Etnk2	0.819716
														Mark4	0.82072
														Ggnbp2	0.821177
														Ddx60	0.822336
														Cep85	0.82254
														Nabp1	0.8233
														Aif1l	0.823563
														Slain1	0.82401
														Ebp	0.82444
														Fgd2	0.824804
														Prkar1b	0.82628
														Timm10	0.82641
														Pnmal1	0.826621
														Bcl10	0.82676
														Cd59a	0.826797
														Ankk1	0.827656
														Smc2	0.827737
														Slitrk5	0.82799
														Nat3	0.82811
														Nudt2	0.82821
														Celsr1	0.8283
														Pias1	0.82922
														Paox	0.82928
														Per1	0.82939
														Bmp3	0.829839
														Vps51	0.83022
														Lgals4	0.83035
														Zc3h15	0.831124
														Phtf1	0.83277
														Mmp10	0.83305
														Dmbx1	0.83415
														Asic4	0.83425
														Tpr	0.83431
														Scgb1a1	0.835143
														Eno3	0.835325
														Samd7	0.83589
														Hoxb8	0.83606
														Nlrp3	0.836321
														Cypt15	0.837
														Slc39a5	0.837095
														BC030476	0.837347
														C4b	0.83775
														Fgf1	0.837875
														Mme	0.83839
														Jarid2	0.838664
														Tmem121	0.83885
														Iqcf4	0.8389
														Cyp2b13	0.83894
														Ttll12	0.839019
														Wdr18	0.839726
														Capg	0.839934
														Prpf39	0.84005
														Sdad1	0.84013
														Dgat2l6	0.84073
														Tnfrsf13b	0.84078
														Krt40	0.84155
														Mnda	0.84183
														E330021D16Rik	0.84218
														Prelid1	0.843186
														Ddx28	0.84319
														Cldn22	0.84323
														Wtap	0.84411
														Abca8a	0.844974
														Cyp19a1	0.84514
														Trpc2	0.84537
														C5ar1	0.84539
														Psg17	0.845491
														Xkr9	0.845631
														Npl	0.8457
														Sh3bp1	0.846036
														Snrpc	0.84768
														Nkiras1	0.84771
														Ms4a6b	0.84801
														Crisp4	0.848501
														Slc9a6	0.84972
														Lig4	0.850386
														Stx16	0.85092
														Mphosph10	0.85098
														Zfp354a	0.851494
														4930504O13Rik	0.851723
														Pex12	0.851999
														Naaladl1	0.85255
														Gm16390	0.852851
														Tapbpl	0.85369
														Itpka	0.85445
														Eva1c	0.85463
														Nbl1	0.85464
														Tmem168	0.85486
														Dpyd	0.85509
														Acnat2	0.85589
														Tlr3	0.85675
														Mageb16	0.857966
														Cul5	0.857985
														Adrb1	0.85805
														Dok7	0.85805
														Taar3	0.858285
														Ggcx	0.85916
														Lbx1	0.85934
														Selenbp1	0.860266
														D19Ertd737e	0.86039
														Slc4a1	0.86065
														4933427D14Rik	0.8618
														Anln	0.86198
														Hmgxb3	0.86313
														Spi1	0.86317
														Fkbp3	0.863857
														Gm13084	0.86387
														Mxi1	0.86463
														Zfp451	0.864876
														Fmo1	0.86497
														Spata2	0.865523
														Itih4	0.86738
														Bex4	0.86762
														Dtd1	0.867829
														Ly6h	0.868289
														Ankrd7	0.86883
														2010107G23Rik	0.869106
														Zfc3h1	0.86912
														Zfp11	0.86933
														Zfp128	0.86942
														Hspg2	0.86949
														Ttll4	0.87049
														Map1a	0.87056
														1110008F13Rik	0.8708
														Pnpla5	0.87114
														Ch25h	0.871669
														Tmed5	0.87178
[truncated: 8,027 more rows]

## Sheet: Figure 7
	Figure 7a					Figure 7c					Figure 7e			Figure 7f						Figure 7g
	% early S/total S					% BrdU neg at 24h					tail moment (a.u.)			IdU tracks (µm)						pmol/million cells						pmol/million cells
	CD21-Cre					CD21-Cre					CD21-Cre			CD21-Cre+						CD21-Cre						CD21-Cre
	Atr+/C	Atr+/C CDK1i+CDC7i	AtrC/-	AtrC/- CDK1i+CDC7i		Atr+/C	Atr+/C CDK1i+CDC7i	AtrC/-	AtrC/- CDK1i+CDC7i		AtrC/-	AtrC/- CDK1i+CDC7i		Atr+/C	Atr+/C CDK1i+CDC7i	AtrC/-	AtrC/- CDK1i+CDC7i		dATP	Atr+/C	Atr+/C CDK1i+CDC7i	AtrC/-	AtrC/- CDK1i+CDC7i		dTTP	Atr+/C	Atr+/C CDK1i+CDC7i	AtrC/-	AtrC/- CDK1i+CDC7i
	39.83	41.75	60.66	42.51		24.5	15.4	52.9	10.3		0.955558	0		5.711	13.444	18.154	6.052			0.24	0.5	0.13	0.34			0.3	0.53	0.31	0.33
	38.99	45.38	62.39	35.89		10.1	22.7	20.3	17.8		0	0.299353		4.28	13.501	7.105	4.534			0.48	0.34	0.32	0.36			0.47	0.42	0.23	0.24
	40.05	43.17	74.18	44.34		7.84	16.8	53.9	14.1		2.83986	2.06851		9.005	11.924	2.339	1.537			0.75	0.43	0.2	0.51			0.5	0.46	0.2	0.53
	37.53	38.42				13.5	6.61	38.6			1.66246	0.026379		12.288	14.098	3.598	4.055			0.28		0.25				0.32		0.09
						13.4	12.5	42.5			0.032936	2.91717		3.885	11.345	2.062	7.552			0.29		0.15				0.34		0.06
						16.8		56			1.05575	7.53367		4.473	7.633	1.374	3.171			0.69		0.08				0.62		0.07
						18		52.7			0	0.006006		12.699	13.87	1.333	7.477			0.29		0.23				0.23
						24					11.3528	0.005973		10.772	12.786	1.9	5.169					0.38
						17					7.54927	6.25017		16.189	13.67	0.972	10.331					0.36
											4e-06	0		17.673	19.567	0.85	3.801
											11.6424	3.51703		8.087	15.56	0.972	5.134
											3.95323	3.21927		14.015	4.551	1.269	2.55
											0.579132	7.88205		4.327	9.473	1.581	5.787
											1.10673	0		12.243	11.157	1.414	11.399
											0.008783	2.68159		9.026	13.009	1.014	19.999
											10.8969	0.843833		4.138	8.821	1.9	11.788
											1.67711	0.163762		9.601	15.166	1.509	3.727
											0.560065	5.13906		13.06	10.633	3.745	9.347
											4.3608	0.662853		6.505	9.729	2.687	3.171
											10.2843	3.06005		7.396	10.751	2.267	7.342
											9.10449	0.154861		5.53	10.099	1.754	5.74
											0.027211	9.54617		6.549	8.271	1.65	2.192
											15.8482	2.07944		12.343	7.243	2.134	3.337
											4.78959	0.4689		6.779	9.532	2.794	7.887
											0.955575	0.714222		3.727	2.4	1.863	2.167
											0	2.70147		5.542	7.375	1.537	2.609
											3.09581	0.06845		5.54	9.816	3.545	1.344
											9.88825	0		5.003	7.738	3.294	2.224
											11.4238	6.45455		3.06	10.342	3.465	3.64
											7.69869	6.5902		4.61	3.42	3.508	5.177
											0.387803	0.580512		4.994	4.533	2.386	2.173
											4.80855	0.930443		5.608	8.53	2.587	11.417
											0	0.201204		5.353	8.011	6.786	3.689
											0.01878	0.08772		6.835	5.318	2.028	2.794
											3.35014	6.22688		7.08	9.661	1.7	3.287
											1e-06	0.005344		16.333	6.671	2.167	4.717
											6.99854	1.69692		16.889	6.622	2.386	4.007
											2.60445	14.2944		15.583	11.468	1.302	3.073
											3.37227	0.015655		19.912	19.91	1.202	7.862
											0	9.87217		3.206	2.713	0.972	9.985
											2.10555	2.7038		3.727	10.603	1.118	4.799
											11.0329	7e-06		13.537	6.103	2.267	7.93
											4.59825	0.512205		4.879	8.214	2.853	10.54
											4.81132	4.56639		6.413	4.781	2.794	4.552
											20.9816	6.19105		4.649	6.521	1.7	0.898
											1.91936	3.60376		9.293	6.954	8.433	1.179
											0.024592	0.362351		14.735	7.08	1.833	4.18
											9.46929	0.220231		4.731	6.446	1.7	4.649
											3.27493	0.117005		6.288	8.838	1.424	5.069
											4.86444	6.4238		4.128	9.317	10.172	3.532
											0.669456	2.29517		7.895	11.925	9.857	6.769
											13.2131	3.23639		3.064	9.076	8.028	5.077
											0.775999	1.2e-05		2.877	7.82	1.572	2.007
											4.87621	0.062773		3.962	10.919	1.74	5.657
											10.5013	1e-05		16.584	7.338	2.522	7.121
											4.15964	4e-06		5.398	7.311	2.224	5.611
											0	0		4.196	8.815	2.062	2.794
											8.38392	8.29326		3.848	7.772	2.007	6.263
											13.1265	0		4.208	3.064	1.424	4.892
											0.004061	4.72374		5.836	6.277	1.675	2.478
											7.92971	0.139841		3.06	8.746	5.367	6.274
											16.2639	5.5e-05		10.942	8.224	4.552	6.483
											10.7411			5.893	7.969	1.951	20.701
														5.385	7.379	3.598	4.773
														5.51	10.945	2.833	5.754
														4.22	7.335	2.911	0.707
														7.466	4.007	1.795	4.269
														7.721	9.762	2.404	4.576
														4.135	7.928	1.675	1.841
														15.779	6.622	6.146	2.242
														3.321	15.807	8.137	1.269
														3.951	14.848	4.679	2.853
														16.843	10.409	2.587	4.693
														11.979	6.697	3.047	2.687
														3.005	19.44	5.845	4.631
														4.056	4.413	3.518	4.447
														17.839	10.161	4.879	1.269
														4.028	1.886	5.757	3.005
														4.859	4.011	5.919	10.746
														4.88	8.452	7.872	1.675
														4.859	7.077	9.889	2.357
														3.962	8.288	8.746	4.852
														5.009	7.158	1.344	2
														4.728	7.576	2.134	8.912
														4.14	7.177	1.344	4.549
														3.866	6.144	1.067	10.035
														4.385	10.462	0.833	3.436
														4.249	6.89	1.167	3.375
														5.893	9.319	1	2.635
														5.974	11.056	1.572	2.386
														5.191	9.04	3.073	6.539
														5.265	9.572	2.007	9.475
														10.474	10.742	2.838	6.694
														4.377	8.654	3.073	2.224
														4.95	10.533	1.067	5.775
														7.945	8.528	1.491	3.073
														8.409	11.068	1.886	1.424
														3.962	8.508	1.434	3.4
														4.598	2.192	1.302	3.532
														4.943	10.019	1.414	4.651
														5.398	9.385	0.833	10.075
														4.059	10.125	1.302	7.286
														4.924	5.541	1.333	7.524
														5.905	18.584	0.972	10.198
														4.802	10.352	1.302	6.786
														5.911	9.923	1.054	6.667
														5.46	8.058	1.572	2.713
														5.022	11.868	1.434	6.71
														4.838	10.35	1.803	6.893
														9.749	8.754	1.74	3.902
														5.148	7.904	1.434	2.603
														3.333	8.06	2.749	3.146
														3.598	6.984	1.269	2.007
														2.833	4.462	1.537	6.274
														3.162	8.924	1.9	3.543
														4.773	5.336	3.891	8.56
														4.485	18.584	1.74	3.436
														5.233	10.308	1.7	7.596
														3.42	15.325	1.537	8.778
														6.534	8.831	2.386	5.368
														2.734	7.548	1.951	5.438
														4.447	16.589	1.7	5.669
														2.813	9.954	1.803	2.236
														2.794	2.544	2.833	4.216
														3.073	7.659	1.537	3.42
														2.267	4.152	1.675	4.955
														8.426	6.755	2.192	5.862
														5.673	7.406	1.424	6.128
														7.622	10.523	2.224	2.713
														9.387	13.473	1.863	4.799
														12.183	4.115	1.333	4.14
														9.25	3.051	1.675	5.084
														12.881	6.103	1.675	2.869
														5.814	7.188	1.841	1
														7.19	8.423	2.192	3.89
														8.754	7.891	1.675	6.121
														10.953	5.391	2.522	2.877
														10.515	10.181	1.944	7.179
														12.576	7.261	1.509	5.83
														11.338	6.668	1.5	6.187
														13.292	8.711	1.202	5.769
														10.043	9.806	1.667	5.196
														6.667	7.727	2.506	6.16
														11.114	8.645	1.509	2.167
														10.4	5.717	1.795	7.032
														7.048	11.04	1.951	6.448
														9.149	9.466	1.667	2.767
														9.405	7.687	1.269	1.746
														12.964	11.543	5.523	4.821
														14.116	7.817	2.506	2.121
														10.525	7.46	4.272	1.424
														11.885	7.037	2.877	3.131
														11.754	5.626	2.478	2.333
														10.435	8.269	8.606	6.667
														4.503	6.198	2.506	1.213
														5.929	7.248	4.272	2.55
														9.58	8.015	2.877	3.659
														4.569	7.249	2.478	7.212
														5.965	12.381	8.606	4.693
														8.943	13.61	1.74	3.682
														10.942	21.09	1.772	3.236
														11.076	7.66	2.028	10.195
														6.393	6.792	2.108	6.932
														3.536	11.74	2.134	9.618
														3.659	9.009	7.738	7.077
														4.14	7.038	5.503	5.507
														4.059	7.758	4.4	4.577
														3.06	4.547	4.799	3.5
														3.064	12.304	7.608	4.236
														14.351	5.284		2.339
														7.845			3.689
														23.704			3.208
														20.57			4.994
														5.783			3.505
														5.331			5.297
														6.358			3.87
														10.515			2.693
														11.659			4.549
														6.651			1.054
																	2.794
																	4.413
																	3.162
																	2.833
																	3.238
																	8.673
																	5.139
																	4.794

## Sheet: Figure S1
	Figure S1d										Figure S1f					Figure S1g				Figure S1h
	viability relative to D1										D2	Atr+/C	AtrC/-	t test		frequency of IgH junctions				frequency among all IgH junctions
	D2			D3			D4					27.7	43.9	0.000248		Smu-					ctrl	AtrC/-	AtrC/-	AtrC/KD	AtrC/KD
CD21-Cre	Atr+/C	AtrC/-	AtrC/KD	Atr+/C	AtrC/-	AtrC/KD	Atr+/C	AtrC/-	AtrC/KD			24.9	46.9			ctrl	AtrC/-	AtrC/KD		MH >=15	0	0	0	0	0
	1.00379	0.826752	0.734003	0.984848	0.444586	0.474279	0.981061	0.290446	0.237139			28.1	47.9			0.1635	0.1479	0.15		MH 10-14	0	0	0	0	0
	1.0297	0.684615	0.756188	1.00124	0.451282	0.518564	0.993812	0.471795	0.459158								0.1578	0.123		MH 8-9	0	0	0	1	0
	1.00697	0.818302	0.791061	0.925668	0.533156	0.526257	0.746806	0.442971	0.37095		D3	26.7	77.7	0.000634						MH 6-7	2	2	3	1	1
	0.985696	0.541262	0.600671	0.945384	0.416262	0.550336	0.829649	0.541262	0.414989			20.9	71.9			Smu+				MH 4-5	7	8	8	8	10
		0.841735	0.766908		0.456038	0.371981		0.375147	0.370773			22.53	62.1			0.0545	0.0331	0.0662		MH 2-3	23	22	24	29	22
																	0.0546	0.0307		MH 1	21	22	19	20	22
											D4	42	59.8	0.014038						Blunt	25	23	23	20	22
												41.2	56.2			Sg1-				INS 1	11	8	9	8	9
												33.5	50			0.3356	0.2662	0.2612		INS 2	3	4	3	3	1
																	0.2579	0.1769		INS 3-4	4	6	5	4	4
																				INS 5-6	1	1	2	1	0
																Sg1+				INS 7-8	0	1	1	0	0
																0.0238	0.0319	0.0389		INS 9-10	0	1	0	0	0
																	0.0318	0.0461		INS >10	2	2	2	3	6
																Se-
																0.2836	0.2556	0.1812
																	0.1881	0.1307
																Se+
																0.0161	0.0153	0.0155
																	0.0106

## Sheet: Figure S2
	Figure S2d			Figure S2f
	Atr+C	AtrC-		per metaphase	Atr+/C	AtrC/-	AtrC/KD		t test
				breaks	0.1052	0.2	0.3098		+C vs C-	0.0607253
	IdU/IdU	IdU/IdU		breaks	0.037	0.208	0.564		+C vs CD	0.108717
	1.18502	4.02382		average	0.0711	0.204	0.4369		C- vs CD	0.208497
	1.13407	1.6648		st dev	0.0341	0.004	0.1271
	1.22546	1.30824							t test
	1.13869	1.26945		fragile telomeres	1.7368	1.8857	3		+C vs C-	0.578417
	1.59407	1.24033		fragile telomeres	0.96	1.41	2.086		+C vs CD	0.184621
	1.23096	1.10138		average	1.3484	1.64785	2.543		C- vs CD	0.224429
	1.33999	1.12918		st dev	0.3884	0.23785	0.457
	1.22028	1.92287
	1.06699	3.14569
	1.07722	1.79168
	1.22818	1.667
	1.45923	5.25122
	1.1095	1.56708
	1.1896	2.69768
	1.12946	2.37431
	1.3146	2.043
	1.08379	1.99839
	1.57852	1.59635
	1.03768	1.53808
	1.04184	1.56841
	1.20519	1.79065
	1.05816	1.50688
	1.44387	1.48
	1.00931	1.94116
	1.18899	1.16184
	1.18983	1.18558
	1.12236	1.26712
	1.22611	1.36912
	1.03957	1.19189
	1.30156	1.36675
	1.06112	1.23514
	1.32041	2.59955
		1.25576
		1.38711
		1.72455
		1.30416
		1.45809
		1.27567
		1.93563
		1.16109

## Sheet: Figure S3
	Figure S3b			Figure S3d																						Figure S3f					Figure S3h
	BrdU+ cells				6h rel	Atr+C					ATRi from 23h				ATRi 48h				AtrC/-							neutral tail moment (a.u.)					CHK1/vinculin
	CD21-Cre																									CD21-Cre				0 h	0.00582
	Atr+/C	AtrC/-				G1	BrdU	G1/BrdU	G1/BrdU		G1	BrdU	G1/BrdU		G1	BrdU	G1/BrdU		G1	BrdU	G1/BrdU		6h	t test		Atr+/C	AtrC/-	AtrC/KD		10 h	0.145977
12 h	1.96	2.25			02 2020	14.6	53.2	0.274436	0.274436		9.05	47.8	0.189331		1.14	22.4	0.0508929		2.7	35.9	0.0752089		Atr+C vs ATRi from 23h	0.751127		5.29349	1.38857	14.4236		24 h	0.682825
14 h	4.35	3.52			11 2020	7.22	55.3	0.130561	0.130561		14	59.3	0.236088		1.87	30.4	0.0615132		0.87	64	0.0135937		Atr+C vsATR 48 h	0.0901653		2.99341	11.9627	3.11048		48 h	0.994644
16 h	6.3	6.13			12 2020	10.7	61.9	0.172859	0.172859														Atr+C vs ATRC/-	0.0890812		3.38532	5.27568	0.942314
18 h	14.3	13.1																								1.08229	8.11964	1.65232
20 h	21.6	18.7					avg	0.192619				avg	0.212709			avg	0.056203			avg	0.0444013					0.538485	1.58567	9.25857
22 h	30.5	29.7					std	0.0603758				std	0.0233786			std	0.00531015			std	0.0308076					0.651599	6.90014	2.4734
24 h	54.5	44.3																								3.03777	19.8129	4.7182
					12h rel	Atr+C					ATRi from 23h				ATRi all exp				AtrC/-				12h	t test		0.41766	1.94995	4.29103
																							Atr+C vs ATRi from 23h	0.110435		2.67121	0.162491	8.13504
						G1	BrdU	G1/BrdU			G1	BrdU	G1/BrdU		G1	BrdU	G1/BrdU		G1	BrdU	G1/BrdU		Atr+C vsATR 48 h	0.00266319		0.957684	3.81092	14.2805
					02 2020	16.9	60	0.281667	0.281667		12.9	62.4	0.206731		3.5	36.5	0.0958904		3.71	35	0.106		Atr+C vs ATRC/-	0.00705998		5.16959	3.92086	7.56049
					11 2020	23.3	74	0.314865	0.314865		19.6	72.3	0.271093		4.71	44.6	0.105605		1.99	75.9	0.0262187					1.57749	2.25319	1.25842
					12 2020	26.8	78.3	0.342273	0.342273																	1.49496	2.24775	4.84997
																										1.79449	5.63903	2.00356
																										3.25964	2.25061	2.51548
							avg	0.312935				avg	0.238912			avg	0.100748			avg	0.0661094					4.94088	3.25436	16.3605
							std	0.0247802				std	0.032181			std	0.00485749			std	0.0398906					0.243958	2.37098	3.51815
																										2.70211	8.12107	1.76075
																										6.10731	3.67982	3.42454
					24h rel	Atr+C					ATRi from 23h				ATRi all exp				AtrC/-				24h	t test		0.868437	10.5504	3.50175
																							Atr+C vs ATRi from 23h	0.791357		1.9143	4.39879	2.67731
						G1	BrdU	G1/BrdU			G1	BrdU	G1/BrdU		G1	BrdU	G1/BrdU		G1	BrdU	G1/BrdU		Atr+C vsATR 48 h	0.0215922		4e-06	0.944512	0.478413
					02 2020	20.3	50	0.406	0.406		26	72.6	0.358127		10.3	53	0.19434		4.04	32.4	0.124691		Atr+C vs ATRC/-	0.00172416		5.79863	7.75023	1.46877
					11 2020	38.5	86	0.447674	0.447674		36.9	83.5	0.441916		15.2	54.8	0.277372		7.44	83.5	0.0891018					2.72391	2.21505	1.75958
					12 2020	33.5	87.9	0.381115	0.381115																	2.71169	1.6482	2.49383
																										3.33406	11.2643	1.58925
																										3.03555	9.25435	1.00659
							avg	0.411596				avg	0.400021			avg	0.235856			avg	0.106897					5.16428	3.73575	1.30873
							std	0.0274595				std	0.0418947			std	0.0415163			std	0.0177948					1.77102	3.57506	2.56198
																										2.55243	3.2432	2.29299
																										3.63237	3.73743	8.00997
																										2.12714	1.13977	3.22989
																										1.97399	13.1691	2.70995
																										1.60474	3.73301	8.1316
																										8.38094	4.54325	0.363092
																										1.72482	5.11493	2.0153
																										1.63152	7.88342	6.39426
																										0.060099	4.13177	7.9408
																										1.25513	3.5364	2.57292
																										1.10637	0.978804	3.40733
																										2.92895	2.07399	2.73444
																										0.093099	5.93421	2.88029
																										3.51101	15.3305	1.93982
																										2.44565	0.016237	0.514251
																										0.858606	9.07059	1.82505
																										0.267143	4.26331	4.46129
																										4.44213	15.3858	23.047
																										0	2.88818	2.39573
																										4.10974	7.4826	10.9155
																										2.47847	2.27302	2.07029
																										4.18062	12.6396	0.536771
																										2.55331	2.80775	0.99707
																										0.146561	3.00564	6.22794
																										0.642564	4.51027	5.47085
																										0.228432	13.432	2.17865
																										7.08049	4.22716	0.33322
																										1.24903	10.2368	2.00203
																										0.550251	5.06376	0.815773
																										1.32127	1.74166	8.58836
																										0.142721	7.04033	9.53298
																										1.24285	8.55021	2.33281
																										1.88288	8.37707	0.934119
																										0.221066	2.99241	0.581099
																										4.49995	5.47974	11.1059
																										0.401815	3.48237	7.87778
																										0.530662	8.44321	0.819166
																											3.39051	5.9958
																											6.92483	0.39699
																												1.44092
																												34.3444
																												6.06475
																												1.16203
																												4.80241
																												0.125305
																												1.2962
																												0.709405
																												22.983
																												0.892575
																												6.63555
																												2.68545
																												10.2187
																												7.14062

[truncated: 4 more sheets: Figure S4, Figure S5, Figure S6, Figure S7]
